# Supplementary material for: Symptomatic Management of Fever in Children: A National Survey of Healthcare Professionals’ Practices in France
Source: PLoS One. 2015 Nov 23;10(11):e0143230. doi: 10.1371/journal.pone.0143230 (PMC4658127; doi:10.1371/journal.pone.0143230)
Supplement: S1 Dataset — (XLS) [file pone.0143230.s001.xls]

## Sheet: data
id	parents	profession	study	nb_siblings	rank	pain	diarrhea	vomiting	cough	flu	rash	temperature	temp_measur_reco	HP_id	type	expe_quart	lieu	med_av_con	temp_av_con	temp_cons	pharyngitis	gastroenteritis	influenza	isolated fever	otitis	rhinopharyngitis	rash illness	physical-teatment	drink	bath	overdressing	overheated	autre_mesphy_p	drug_treatment	drug	action_drug	dose per day	prior prescription	oral advice	written prescription	pamphlet	advice-for-physician
1	1	1	2	2	2	1	0	0	0	0	0	38.7	1	1424	GP	0	2	1	0	1	0	0	0	0	0	1	0	1	0	0	1	0	0	1	IBUPROFENE	3	2		1	0	0
2	1	1	1	1	1	1	1	1	0	0	0	38.75	1	1337	GP	2	1	1	1	0	0	1	0	0	0	0	0	1	1	0	1	1	0	1	PARACETAMOL	1	3		1	0	0
3	1	5	4	2	1	1	1	1	0	0	0	39.3	1	731	GP	2	2	0	1	1	0	0	1	0	0	0	0	1	1	0	0	0	0	1	PARACETAMOL	1	4		1	0	0
4	1		3	2	2	0	0	0	0	0	0	39.5	1	338	GP	2	1	1	1	1	0	0	0	0	0	0	0							0					0	0	0
5	1	4	2	2	2	1	0	0	0	0	0	38.9	1	409	GP	2	2	0	0	1	0	0	0	0	1	0	0	1						1	IBUPROFENE	3	4		1	0	0
6	1	7	4	2	2	1	1	0	0	0	0		0	555	GP	2	1	0	0	1	0	1	0	0	0	0	0	0	0	0	0	0	0	1	PARACETAMOL	1	4		1	0	0
7	1	4	1	2	1	1	0	0	0	0	0	38.7	1	660	GP	1	2	0	1	1	0	0	0	0	1	0	0	1	1	0	0	0	1	1	PARACETAMOL	3	4		1	0	0
8	1	4	4	2	2	1	1	0	0	0	0	38	1	10	GP	0	1	0	1	1	0	1	0	0	0	0	0	1	1	1	1	0	0	1	PARACETAMOL	3	4		1	0	0
9	3	4	3	1	1	0	0	0	1	0	0	38.5	1	332	GP	2	1	0	1	0	0	0	0	0	0	0	0	1	1	0	1	1	0	1	PARACETAMOL	1	3		1	0	1
10	4	5	3	2	1	1	0	0	0	0	0	38.5	1	1480	GP	1	3	1	1	0	1	0	0	0	0	0	0	0	0	0	0	0	0	1	PARACETAMOL	1	6		1	0	0
11	1	4	2	1	1	1	0	0	0	1	0	38.8	1	720	GP	2	3	1	1	1	0	0	0	0	1	0	0	1	1	0	1	0	0	1	ACIDE NIFLUMIQUE	3	2		1	0	1
12	1	7	4	3	3	0	0	0	1	1	0	38.9	1	361	GP	1	3	1	0	1	0	0	0	0	0	1	0	1	0	0	1	0	0	1	PARACETAMOL	3	4		1	0	0
13	1	3	2	2	2	1	0	0	1	1	0	39.2	1	549	GP	0	1	0	1	0	0	0	0	0	0	0	0							1	PARACETAMOL	3	4		1	0	0
14	1	1	1	2	1	1	0	0	0	1	0	38.9	0	1374	GP	0	3	1	1	0	1	0	0	0	0	0	0	0	0	0	0	0	0	1	PARACETAMOL	3	4		0	0	0
15	1	4	3	1	1	1	0	0	0	1	0	39	1	688	GP	1	3	1	1	1	0	0	0	0	1	1	0	1	0	0	1	0	0	1	IBUPROFENE	2	3		1	0	0
16	1	5	2	2	2	0	0	0	0	1	1	37.03	1	158	GP	2	3	0	1	0	0	0	0	0	0	1	0	1	1	0	1	1	0	1	PARACETAMOL	1	4		1	0	0
17	2	3	2	2	2	1	0	0	1	0	0	39	1	809	GP	2	1	1	1	1	0	0	0	0	1	1	0	0	0	0	0	0	0	1	PARACETAMOL	3	6		0	1	0
18	1	7	4	3	3	1	0	0	1	1	0	39	1	1287	GP	2	2	0	0	0	0	0	0	0	0	1	0							1	PARACETAMOL	3	3		1	0	0
19	1	5	3	1	1	1	0	0	0	0	0	39	0	1513	GP	0	1	0	0	1	0	0	0	0	1	0	0	0	0	0	0	0	0	1	PARACETAMOL	3			1	0	0
20	2	3	3	3	3	1	0	0	1	0	0	39.5	1	789	GP			1	1	0	0	0	0	0	0	1	0	1	1	0	1	0	0	1	PARACETAMOL	1			1	0	0
21	1	1	1	2	2	1	1	0	0	0	0	39	0	331	GP	0	2	1		1	0	1	0	0	0	0	0	0	0	0	0	0	0	1	PARACETAMOL	3			1	0	0
22	2	3	1	1	1	1	0	0	0	0	0	39.5	1	362	GP	0	3	1	1	1	0	0	0	0	1	0	0	0	0	0	0	0	0	1	PARACETAMOL	3	4		1	0	0
23	2	4	2	1	1	1	0	0	1	0	0	38.01	0	144	GP	0	1	1	1	0	0	0	0	0	0	0	0	0	0	0	0	0	0	1	PARACETAMOL	1	4		1	0	0
24	1	1	1	1	1	1	0	0	1	1	0	38.3	1	681	GP	1	1	1	0	0	0	0	0	0	0	1	0	0	0	0	0	0	0	1	PARACETAMOL	3	2		1	0	0
25	1	4	1	1	1	1	0	0	1	1	0	38.7	1	1320	GP	0	1	0	1	1	0	0	0	0	0	1	0	1	0	0	1	0	0	1	PARACETAMOL	1	4		1	0	0
26	1	4	2	2	2	1	0	0	1	1	0	38.7	1	255	GP	2	3	0	0	1	0	0	0	0	0	1	0	0	0	0	0	0	0	1	PARACETAMOL	3	3		1	0	0
27	1	4	1	3	2	1	0	0	0	0	0	39.2	1	847	GP	1	3	1	1	0	0	0	1	0	0	0	0	0	0	0	0	0	0	1	PARACETAMOL	3	4		1	0	0
28	1	1	1	3	2	1	1	1	0	0	0	38.5	0	457	GP	0	1	1	1	1	0	1	0	0	0	0	0	0	0	0	0	0	0	1	PARACETAMOL	3	4		0	0	0
29	1	2	3	3	3	1	0	0	0	0	0	39	1	1494	GP	2	3	1	1	0	1	0	0	0	0	0	0	1	1	0	1	0	0	1	PARACETAMOL	3	4		1	0	0
30	4	6	2	2	1	1	0	0	0	0	0		0	499	GP	1	1	0	0	1	1	0	0	0	0	0	0	0	0	0	0	0	0	1	PARACETAMOL	3	4		0	0	0
31	1	7	4	2	1	0	0	0	0	1	0	39.5	1	1294	GP	1	2	1	1	1	0	0	0	0	0	1	0	1	1	0	1	0	0	1	PARACETAMOL	3	3		1	0	0
32	1	7	2	2	1	0	1	0	0	0	0	39	1	339	GP	2	2	1	1	1	0	1	0	0	0	0	0	1	0	1	1	0	0	1	PARACETAMOL	3	4		1	0	0
33	2	4	2	2	1	1	0	0	1	1	0	38.9	1	13	GP	2	2	1	1	1	0	0	1	0	0	0	0	0	0	0	0	0	0	1	PARACETAMOL	3	4		0	0	0
34	1	7	4	2	2	0	0	0	1	1	0	39.1	1	1429	GP	0	1	1	1	1	0	0	0	0	0	1	0	1	1	1	1	1	0	1	PARACETAMOL	1	4		1	0	0
35	1	1	1	2	2	1	1	0	1	1	0	38.7	1	696	GP	1	2	1	1	0	0	0	0	0	0	1	0	0	0	0	0	0	0	1	PARACETAMOL	3	4		1	0	0
36	1	4	2	2	2	1	0	0	1	1	0	39	1	732	GP	1	3	1	1	0	0	0	0	0	0	1	0	1	1	0	0	0	0	1	PARACETAMOL	1	4		1	0	0
37	1	4	2	1	1	1	0	0	0	0	0	37.8	1	1449	GP	2	3	1	1	0	0	1	0	0	0	0	0	1	1	0	1	0	0	0					1	0	0
38	1	5	4	3	3	1	0	0	0	1	0	38.6	1	73	GP	2	3	1	1	0	0	0	0	0	0	1	0	0	0	0	0	0	0	1	PARACETAMOL	3			0	1	0
39	1	7	4	3	3	1	1	1	0	0	0	38	0	287	GP	2	1	0	1	1	0	1	0	0	0	0	0	1	0	0	1	0	0	1	PARACETAMOL	1	3		0	1	0
40	1	4	3	3	3	1	0	1	0	0	0	39	1	449	GP	1	3	1	0	1	1	0	0	0	0	0	0	0	0	0	0	0	0	1	IBUPROFENE	3			1	0	0
41	1	2	4	2	1	0	0	0	1	1	0	38.5	1	1280	GP	1	2	1	1	0	0	0	0	0	0	0	0	1	0	0	1	1	0	1	PARACETAMOL	1	4		1	0	0
42	1	4	3	1	1	0	0	0	1	0	0	39	1	339	GP	2	2	1	1	1	0	0	0	0	0	1	0	1	0	1	1	0	0	1	PARACETAMOL	3	4		1	0	0
43	1	4	2	3	3	1	0	0	1	0	0	38.7	1	777	GP	0	3	1	1	0	0	0	0	0	0	0	0	0	0	0	0	0	0	1	PARACETAMOL	3	4		1	0	0
44	2	1	1	2	2	0	0	0	1	1	0	38.5	0	451	GP	0	1	1	1	0	0	0	0	0	0	1	0	0	0	0	0	0	0	1	PARACETAMOL	3	3		1	0	0
45	1	5	4	2	2	1	0	0	1	1	0	38.6	1	62	GP	2	2	1	1	0	1	0	0	0	0	0	0	1	1	0	1	0	1	1	PARACETAMOL	3	4		1	0	0
46	1	5	3	1	1	1	1	1	0	1	0	38.5	0	208	GP	1	1	0	1	1	0	0	0	0	0	1	0	1	0	0	0	1	0	1	PARACETAMOL	3	4		1	0	0
47	1	4	2	3	3	0	0	0	1	1	0	39	1	181	GP	0	1	1	1	1	0	0	1	0	0	0	0	1						1	PARACETAMOL	1			1	0	0
48	1	4	2	1	1	0	1	1	0	0	0	39	1	669	GP	0	2	1	1	1	0	1	0	0	0	0	0	0	0	0	0	0	0	1	PARACETAMOL	1	4		1	0	0
49	2	5	2	3	1	0	0	0	1	0	0	38.5	1	1275	GP	1	2	1	1	0	0	0	0	0	0	1	0	0	0	0	0	0	0	1	PARACETAMOL	3	4		1	0	0
50	4	6	1	2	1	1	0	0	0	1	0	39	1	136	GP	0	2	1	1	0	0	1	0	0	0	0	0	1	1	0	0	0	0	1	PARACETAMOL	3	4		1	0	0
51	1	1	1	2	2	0	0	0	0	0	0	38.8	1	473	GP	1	2	0	1	0	0	0	0	0	0	1	0	1	1	1	1	0	0	1	PARACETAMOL	1	4		1	0	0
52	1	7	4	1	1	0	1	1	1	0	0	38.1	1	1413	GP	2	2	0	1	1	0	1	0	0	0	0	0	0	0	0	0	0	0	1	PARACETAMOL	3	4		0	0	0
53	1	1	1	1	1	1	0	0	0	0	0	38.4	1	1267	GP	1	3	0	0	1	0	0	0	0	0	1	0	1	1	1	0	0	0	1	PARACETAMOL	3	4		0	1	0
54	1	4	2	2	2	0	0	0	0	0	1	38.8	1	1476	GP	2	1	1	1	0	0	0	0	0	0	0	1	1	0	0	1	0	0	1	PARACETAMOL	3	4		1	0	0
55	1	7	3	3	3	1	0	0	0	0	0	38.05	1	203	GP	0	1	1	1	1	0	0	0	0	0	1	0	1	0	1	1	0	0	1	PARACETAMOL	3	4		1	0	0
56	1	7	4		1	1	0	0	1	1	0	39	1	810	GP	1	1	1	1	1	0	0	0	0	1	0	0	1	1	0	0	0	0	1	PARACETAMOL	3	4		0	1	0
57	1	4	2	2	2	1	0	0	1	1	0	38.04	1	739	GP	2	2	0	0	0	0	0	0	0	0	1	0	1	0	0	0	1	0	1	PARACETAMOL	3			1	0	0
58	2	1	1	1	1	1	0	0	1	1	0	38.5	0	426	GP	1	1	0	0	0	0	0	0	0	0	1	0	1	1	0	0	0	0	1	PARACETAMOL	1	4		1	0	0
59	1	4	2	2	1	1	0	0	1	1	0	38.8	1	778	GP	2	3	1	1	0	0	0	0	0	0	1	0	1	1	0	1	0	0	1	PARACETAMOL	3	3		1	0	0
60	1	7	4	3	2	0	0	0	0	1	0		0	612	GP	2	3	1	0	1	0	0	0	0	0	1	0	1	0	0	1	0	0	1	PARACETAMOL	3	4		1	0	0
61	4	6	4		1	0	0	0	1	1	0	38	1	565	GP	2	2	1	1	0	0	0	0	0	0	1	0	0	0	0	0	0	0	1	IBUPROFENE	3			0	0	1
62	1	1	1	1	1	1	0	1	0	0	0	39.6	1	188	GP	0	1	1	1	1	0	0	1	0	0	0	0	0	0	0	0	0	0	1	PARACETAMOL	1	4		1	0	0
63	1	4	4	2	2	1	0	0	0	1	0	38.5	1	1488	GP	1	3	1	1	0	1	0	0	0	0	0	0	0	0	0	0	0	0	1	PARACETAMOL	3	3		1	0	0
64	1	1	1	2	1	1	0	0	0	1	0	38.5	1	178	GP	0	2	1	0	0	0	0	1	0	0	0	0	0	0	0	0	0	0	1	PARACETAMOL	3	3		1	0	0
65	2	5	4	3	2	0	0	0	0	1	0	38.2	0	410	GP	0	2	1	0	1	0	0	0	0	0	1	0	1	0	0	0	1	0	1	PARACETAMOL	1	4		1	0	0
66	2	4	2	3	3	1	0	0	1	0	0	39.2	1	1487	GP	1	2	1	1	0	1	0	0	0	1	0	0	1	1	0	0	0	0	1	PARACETAMOL	3	2		0	0	1
67	1	4	1	2	2	1	0	0	1	1	0	38.5	1	402	GP	0	1	0	1	0	0	0	0	0	0	1	0	1	1	0	1	1	0	1	PARACETAMOL	3	4		1	0	0
68	1	1	1	2	1	1	0	0	0	0	0	38.6	1	767	GP	0	1	0	1	0	1	0	0	0	0	0	0	0	0	0	0	0	0	1	PARACETAMOL	3	3		1	0	0
69	2	1	1	2	2	1	1	0	0	1	0	38.5	1	1345	GP	0	1	0	0	0	0	0	0	0	0	0	0	0	0	0	0	0	0	1	PARACETAMOL	1			0	0	0
70	2	4	2	1	1	0	0	0	1	0	0	38.5	1	565	GP	2	2	1	1	0	0	0	0	1	0	0	0	0	0	0	0	0	0	0					0	0	0
71	1	3	1	3	3	1	0	1	0	0	0	40	1	366	GP	0	1	1	1	0	1	0	0	0	0	0	0	1	1	0	1	0	1	1	PARACETAMOL	3	4		1	0	0
72	1	4	3	2	2	0	0	0	1	1	0	38.5	1	205	GP	2	1	0	0	0	0	0	0	0	0	1	0	0	0	0	0	0	0	1	PARACETAMOL	1	4		1	0	0
73	1	1	1	1	1	0	0	0	1	1	0	38.8	1	1470	GP	2	3	1	1	0	0	0	0	0	0	1	0	0	0	0	0	0	0	1	PARACETAMOL	1	4		1	0	0
74	1	7	4	2	2	1	0	1	1	1	0	38.7	1	610	GP	1	1	1	0	0	0	0	0	0	1	0	0	0	0	0	0	0	0	1	PARACETAMOL	3	4		1	0	0
75	2	4	2	3	3	1	0	0	0	0	0		0	554	GP	2	3	1	0	0	1	0	0	0	0	0	0	0	0	0	0	0	0	1	IBUPROFENE	3	3		1	0	0
76	1	7	2	2	2	0	0	0	1	1	0	38.9	1	1304	GP	0	3	1	1	0	0	0	0	0	0	1	0	0	0	0	0	0	0	1	PARACETAMOL	3	4		1	0	0
77	1	5	3	2	2	0	0	0	1	1	0	38.8	1	396	GP	2	1	0	1	0	0	0	0	0	0	1	0	0	0	0	0	0	0	1	PARACETAMOL	1	4		1	0	0
78	1	1	1	3	2	0	0	0	1	1	0	39.1	0	299	GP	2	1	0	1	1	0	0	0	0	0	1	0	1	1	0	0	0	0	1	PARACETAMOL	3	4		1	0	0
79	2	3	1	1	1	1	0	0	1	0	0	39	1	38	GP	0	2	1	1	0	0	0	0	0	0	0	1	0	0	0	0	0	0	1	PARACETAMOL	1	4		1	0	0
80	1	5	4	1	1	0	0	1	1	1	0		0	446	GP	1	1	1	0	1	0	0	0	0	0	1	0	0	0	0	0	0	0	1	PARACETAMOL	2	3		1	0	0
81	2	1	2	2	1	1	0	0	1	0	0	39	1	806	GP	0	1	0	0	0	0	0	1	0	0	0	0	1	1	1	0	0	0	1	PARACETAMOL				1	0	0
82	1	4	4	2	1	1	0	0	1	0	1	38.5	0	468	GP	1	2	1	0	1	0	0	0	0	0	0	0	0	0	0	0	0	0	1	PARACETAMOL	2	4		1	0	0
83	1	1	1	2	1	1	0	0	0	0	0	40	1	1484	GP	0	3	1	1	0	0	0	1	0	0	0	0	0	0	0	0	0	0	0					1	0	0
84	1	1	1	1	1	1	0	0	1	1	0	38.6	1	847	GP	1	3	1	1	0	0	0	0	0	0	1	0	0	0	0	0	0	0	1	PARACETAMOL	3	4		1	0	0
85	1	5	3			1	0	0	0	0	0	39.5	1	505	GP	1	2	1	1	0	0	0	0	0	1	1	0	0	0	0	0	0	0	1	PARACETAMOL	3	4		1	0	0
86	1	1	2	2	1	1	0	0	1	0	0	39.2	1	53	GP	1	1	1	1	1	0	0	0	0	0	0	0	0	0	0	0	0	0	1	PARACETAMOL	1	3		1	0	0
87	3		2	1	1	0	0	0	1	1	0	38.7	1	663	GP		1	1	1	0	0	0	0	0	0	0	0	1	0	1	1	0	0	1	PARACETAMOL	1	4		1	0	0
88	1	4	2	1	1	0	0	0	1	0	0	39	1	1371	GP	0	1	0	1	1	0	0	0	0	0	0	0	1						1	PARACETAMOL	1	4		1	0	0
89	2	1	1	3	3	1	0	0	1	1	0	39	0	851	GP	1	1	1	1	0	0	0	0	0	1	0	0	0	0	0	0	0	0	1	PARACETAMOL	3	4		0	0	0
90	1	4	2	3	3	1	0	0	1	1	0	39.3	1	1386	GP	0	1	1	0	1	0	0	0	0	0	1	0	1	1	0	1	0	1	1	IBUPROFENE	3	3		1	0	0
91	1	5	2	1	1	1	1	0	0	1	0	38.7	1	157	GP	1	3	1	1	0	0	1	0	0	0	1	0	1	1	0	1	0	0	1	PARACETAMOL		4		1	0	0
92	1	1	1	1	1	0	0	0	0	0	0	39.5	1	406	GP	0	2	1	1	0	0	0	0	0	0	0	0	0	0	0	0	0	0	1	PARACETAMOL	1	6		0	0	0
93	1	4	2	3	3	0	0	0	1	1	0	39	1	299	GP	2	1	1	1	1	0	0	0	0	0	1	0	1	1	0	0	0	0	1	PARACETAMOL	3	4		1	0	0
94	1	4	3	2	2	1	0	0	0	0	0	40	1	781	GP	0	1	1	0	0	0	0	0	0	0	0	1	1	0	0	1	0	0	1	IBUPROFENE	1	4		1	0	0
95	2	4	4	1	1	1	0	0	0	0	0	38.4	1	648	GP	2	3	0	1	0	0	0	0	0	0	1	0	0	0	0	0	0	0	1	PARACETAMOL	3			1	0	0
96	1	1	1	2	2	1	0	0	0	1	0	38.7	1	209	GP	0	3	1	1	0	0	0	0	0	1	0	0	1	0	1	1	1	0	0					1	0	0
97	2	3	1	1	1	1	0	0	0	0	0	38.6	1	490	GP	1	1	1	1	1	0	0	0	0	0	0	0	0	0	0	0	0	0	1	PARACETAMOL	3	4		1	0	0
98	4	6	4	1	1	1	0	0	0	0	0	38.5	0	633	GP	0	3	0	0	1	0	1	0	0	0	0	0	0	0	0	0	0	0	1	PARACETAMOL	3	4		0	0	1
99	1	1	2	1	1	0	0	0	0	1	0	38.2	1	442	GP	2	2	1	1	1	0	0	0	0	0	1	0	1	1	1	1	0	0	1	PARACETAMOL	1	3		1	0	0
100	1	5	3	1	1	0	1	1	0	0	0	38.5	1	98	GP	2	1	1	1	0	0	1	0	0	0	0	0	1	0	0	1	1	0	1	PARACETAMOL	3	4		1	0	0
101	1	4	4	1	1	1	0	0	1	1	0	39.3	1	197	GP	2	3	1	1	1	0	0	0	0	0	1	0	0	0	0	0	0	0	1	PARACETAMOL	3	4		1	0	0
102	1	4	2	1	1	1	0	0	0	0	0	39.4	1	612	GP	2	3	0	1	0	1	0	0	0	0	0	0	1	0	0	1	0	0	1	PARACETAMOL	3	4		1	0	0
103	1	7	3	2	2	0	0	0	1	1	0	39.04	1	1316	GP	0	2	1	1	0	0	0	0	0	0	1	0	0	0	0	0	0	0	1	IBUPROFENE	3			1	0	0
104	4	6	4	2	1	1	0	0	1	1	0	38.7	1	717	GP	1	2	1	0	1	0	0	0	0	0	0	0	1	0	0	1	0	0	1	PARACETAMOL	1	4		1	0	0
105	1	2	4	3	2	1	0	0	0	0	0		0	787	GP	0	1	0	0	1	1	0	0	0	0	0	0	1	1	0	0	0	0	1	PARACETAMOL		4		1	0	0
106	1	3	1	2	2	1	0	0	0	0	0	38.7	1	361	GP	1	3	1	1	1	0	0	0	0	1	0	0	1	0	1	1	0	0	1	PARACETAMOL	3	4		1	0	0
107	1	3	1	3	2	1	0	0	0	0	0	39	1	1401	GP	0	1	1	1	0	0	0	0	0	1	0	0	1	1	0	0	0	0	1	PARACETAMOL	1	4		1	0	0
108	1	4	2	2	2	1	0	0	1	0	0	38.6	1	62	GP	2	2	1	1	1	0	0	0	0	0	1	0	1	1	0	1	0	1	1	PARACETAMOL	3	4		1	0	0
109	1	4	1	2	2	0	0	0	0	1	0	39.5	1	484	GP	0	2	1	1	0	1	0	0	0	0	0	0	1	1	0	1	0	0	1	PARACETAMOL	3	4		1	0	0
110	1	2	3	3	2	1	0	0	0	1	0	39	1	1494	GP	2	3	1	1	0	0	0	0	0	0	1	0	1	1	0	1	0	0	1	PARACETAMOL	3	4		1	0	0
111	1	4	2	1	1	0	0	0	0	0	0	38	1	1432	GP	0	2	1	1	0	1	0	0	0	0	0	0	0	0	0	0	0	0	1	PARACETAMOL	3			0	0	0
112	1	4	2	3	3	1	0	0	1	1	0	40	1	69	GP	1	1	1	1	1	0	0	0	0	0	1	0	1	0	0	1	0	0	1	PARACETAMOL	1	3		1	0	0
113	2	4	2	2	2	1	0	0	1	1	0	39.5	1	770	GP	0	2	0	0	0	0	0	0	0	0	1	0	0	0	0	0	0	0	1	IBUPROFENE	3	4		1	0	0
114	2	4	2	3	2	1	0	0	0	1	0	38.8	1	681	GP	1	1	1	1	0	0	0	0	0	1	0	0	0	0	0	0	0	0	1	PARACETAMOL	3	2		1	0	0
115	1	1	1	2	2	0	0	0	0	1	0	40	1	375	GP	0	1	1	1	0	1	0	0	0	0	0	0	1	1	0	1	0	0	1	PARACETAMOL	3	4		1	0	0
116	4	6	4	1	1	1	0	0	0	0	0	38.5	1	1366	GP	1	1	1	1	0	0	0	0	0	1	0	0	1	1	0	1	0	0	1	PARACETAMOL	3	4		1	1	0
117	2	5	2	1	1	1	0	0	1	0	0	38.8	1	94	GP	1	2	0	0	1	0	0	0	0	0	1	0	1	0	1	0	0	0	1	PARACETAMOL	1			1	0	0
118	3	1	2	3	2	1	0	0	0	0	0	38.5	1	1528	GP	1	1	1	1	0	1	0	0	0	0	0	0	0	0	0	0	0	0	1	ACIDE ACETYLSALICYLIQUE	3	3		0	1	0
119	2	1	1	2	2	1	0	0	0	0	0	38.8	1	1333	GP	1	2	1	1	1	0	0	0	0	1	0	0	1	0	0	0	0	1	1	IBUPROFENE	2	3		1	0	0
120	2	5	4	2	1	1	0	0	0	1	0	38.7	1	400	GP	1	2	1	1	1	0	0	0	0	0	1	0	0	0	0	0	0	0	1	PARACETAMOL	1	3		1	0	0
121	1	4	1	2	1	1	1	0	0	0	0	38.5	1	76	GP	2	1	1	1	0	0	1	0	0	0	0	0	0	0	0	0	0	0	1	PARACETAMOL	1	4		1	0	0
122	3	4	2	1	1	1	0	0	0	0	0	38.4	1	625	GP	1	3	1	1	1	0	0	0	0	0	0	0	0	0	0	0	0	0	1	PARACETAMOL	3	5		1	0	0
123	1	7	4	2	1	1	1	1	0	0	0	39	1	1315	GP	2	1	1	0	0	0	1	0	0	0	0	0	0	0	0	0	0	0	1	PARACETAMOL	1	3		0	0	0
124	1	5	3	2	2	1	0	0	1	0	0	38.8	1	390	GP	1	2	1	1	0	0	0	1	0	0	0	0	0	0	0	0	0	0	1	PARACETAMOL	3	3		1	0	0
125	1	1	1	2	2	0	0	0	1	1	0	39.02	1	1474	GP	1	3	1	1	1	0	0	0	0	0	0	0	1	1	1	1	1	0	1	PARACETAMOL	1	4		1	0	0
126	2	4	4	1	1	1	0	0	0	0	0	39.8	0	260	GP	2	2	1	1	1	0	0	0	0	1	0	0	1	0	0	1	0	0	1	PARACETAMOL	3	4		1	0	0
127	4	6	4	3	3	1	0	0	1	0	0	39	1	561	GP	2	1	1	0	1	0	0	0	0	1	0	0	0	0	0	0	0	0	1	IBUPROFENE	3	4		0	0	0
128	2	5	3	2	2	0	0	0	1	1	0	38.5	1	727	GP	0	3	1	1	1	0	0	0	0	0	1	0	0	0	0	0	0	0	1	PARACETAMOL	1	4		1	0	0
129	1	4	2	2	2	1	0	0	0	0	0	39.68	1	155	GP	0	2	1	1	0	1	0	0	0	0	0	0	1	1	1	1	1	0	1	PARACETAMOL	3	4		1	0	0
130	4	2	4	1	1	1	0	0	1	0	0	38	0	1488	GP	1	3	0	1	0	1	0	0	0	0	0	0	0	0	0	0	0	0	1	PARACETAMOL	3	4		1	0	0
131	2	1	1	3	2	1	0	0	0	0	0	39.2	1	114	GP	1	1	1	1	1	1	0	0	0	0	0	0	0	0	0	0	0	0	1	IBUPROFENE	3	4		1	0	0
132	1	4	2	3	3	1	0	0	1	1	0	38.7	1	257	GP	1	2	1	1	0	0	0	0	0	0	1	0	0	0	0	0	0	0	1	PARACETAMOL	1	4		1	0	0
133	2	1	1	2	2	1	0	0	0	0	0	39	1	1461	GP	1	1	1	1	0	1	0	0	0	0	0	0	1	0	0	1	0	0	1	PARACETAMOL	1	4		1	0	0
134	1	5	3	2	2	0	0	0	1	0	0	39	1	727	GP	0	3	1	1	1	0	0	0	0	0	0	0	1	0	0	1	1	0	1	PARACETAMOL	1	4		1	0	0
135	4	6	4	2	2	1	0	1	0	0	0	38.5	1	213	GP	1	3		1	0	0	1	0	0	0	0	0	1	1	0	1	0	0	1	PARACETAMOL	3			1	0	0
136	1	3	3	1	1	1	0	0	1	1	0	39.1	1	1290	GP	1	3	1	1	0	0	0	0	1	0	0	0	1	0	0	1	1	1	1	PARACETAMOL	1	4		1	0	0
137	2	1	1	1	1	1	0	0	0	1	0	38.7	1	242	GP	0	1	1	1	0	0	0	0	0	1	0	0	1	1	0	1	0	0	1	PARACETAMOL	3	4		1	1	0
138	1	3	2	1	1	1	0	0	0	0	0	38.5	0	1488	GP	1	3	0	0	1	1	0	0	0	0	0	0	0	0	0	0	0	0	1	PARACETAMOL	3	3		1	0	1
139	3	5	3	1	1	0	0	1	1	1	0	38.2	0	222	GP	2	2	0	1	1	0	0	0	0	0	1	0	0	0	0	0	0	0	1	PARACETAMOL	1	4		1	0	0
140	1	7	2	2	2	0	0	0	1	0	0	38.9	1	701	GP	1	1	1	1	1	0	0	1	0	0	0	0	0	0	0	0	0	0	1	PARACETAMOL				0	0	0
141	2	1	2	2	2	0	0	1	1	1	0	38	1	92	GP	1	1	0	1	0	0	0	0	0	1	0	0	0	0	0	0	0	0	1	PARACETAMOL	3	3		1	0	0
142	1	4	2	2	2	1	0	0	0	1	0	38.5	1	1430	GP	2	1	1	1	1	0	0	0	0	1	0	0	0	0	0	0	0	0	1	PARACETAMOL	3	3		1	0	0
143	2	2	3	3	2	1	1	1	0	0	0	39	1	1499	GP	0	1	1	1	0	0	1	0	0	0	0	0	0	0	0	0	0	0	1	PARACETAMOL	1	3		1	0	0
144	1	1	1	2	2	1	0	0	0	1	0	38	1	653	GP	0	1	0	0	0	0	0	0	0	0	1	0	0	0	0	0	0	0	1	PARACETAMOL	1	4		1	0	0
145	1	3	2	2	2	1	0	0	0	0	0	39.02	1	204	GP	2	3	1	1	1	0	0	0	0	0	1	0	1	1	0	1	0	0	1	PARACETAMOL	1	4		1	0	0
146	1	1	2	3	3	1	0	0	0	0	0	39	1	1443	GP	1	1	1	0	1	1	0	0	0	0	0	0	1	1	0	1	0	0	1	PARACETAMOL	3	4		1	0	0
147	1	1	1	2	2	0	0	0	0	1	0	38.7	1	516	GP	1	3	1	1	0	0	0	0	0	0	0	0	1	0	0	1	1	0	1	PARACETAMOL	3	4		1	0	0
148	1	3	1	2	2	0	0	0	1	1	0	39	1	1264	GP	2	3	0	1	1	0	0	0	0	0	1	0	0	0	0	0	0	0	1	PARACETAMOL	1	4		1	0	0
149	2	1	1	2	2	0	0	0	1	0	0	38.5	1	1442	GP	1	1	1	1	0	0	0	0	0	0	0	0	0	0	0	0	0	0	1	PARACETAMOL	1	4		1	0	0
150	1	7	3	3	3	1	1	1	0	0	0	38.54	1	379	GP	1	3	1	1	0	0	1	0	0	0	0	0	0	0	0	0	0	0	1	PARACETAMOL	1	4		1	0	0
151	1	4	1	2	2	1	1	0	1	1	0	39.2	1	420	GP		1	0	0	0	0	0	0	0	1	0	0	1	1	0	1	1	0	1	PARACETAMOL	3	4		1	0	0
152	1	2	2	2	2	1	1	0	0	0	0	38.5	1	794	GP	0	2	1	0	1	0	1	0	0	0	0	0	1						1	PARACETAMOL	1	4		1	0	0
153	1	7	3	2	1	0	0	0	1	1	0	39.5	1	1408	GP	0	2	1	1	0	0	0	0	0	0	0	0	0	0	0	0	0	0	1	PARACETAMOL	1	4		0	0	0
154	1	4	3	2	1	1	0	0	1	1	0	38.7	1	1470	GP	2	3	1	1	0	0	0	0	0	0	1	0	1	0	0	1	0	0	1	PARACETAMOL	1	4		1	0	0
155	2	4	3	2	2	1	0	0	1	1	0	38.7	1	590	GP	1	3	1	1	0	0	0	1	0	0	0	0	0	0	0	0	0	0	1	PARACETAMOL	1	4		1	0	0
156	3		4	2	2	0	0	0	0	0	1		0	98	GP	2	1	0	0	1	0	0	0	0	0	0	1	0	0	0	0	0	0	1	PARACETAMOL	1	4		1	0	0
157	1	3	3	2	2	1	1	1	0	0	0	39	1	561	GP	2	1	1	1	0	0	1	0	0	0	0	0	1	1	0	0	0	0	1	PARACETAMOL	1	3		1	0	0
158	1	3	2	1	1	0	0	0	0	0	0	38.5	1	1290	GP	1	3	1		0								1						0					1	0	0
159	1	1	1	2	2	1	0	0	0	0	0		0	314	GP	0	1	1	0	0	0	0	0	0	0	0	0	0	0	0	0	0	0	1	PARACETAMOL	1	3		1	0	0
160	1	4	3	3	3	1	0	1	1	1	0	38.03	1	511	GP	1	1	1	1	1	0	0	0	0	0	0	0	1	0	1	0	0	0	1	PARACETAMOL	1	5		1	0	0
161	1	4	1	2	2	1	0	0	1	0	0	40	1	1487	GP	1	2	1	1	0	1	0	0	0	0	0	0	1	1	0	0	0	0	1	IBUPROFENE	3	3		1	0	0
162	2	3	1	2	1	1	0	0	1	1	0	38.7	0	1469	GP	1	1	0	0	1	0	0	0	0	0	0	0	1	1	0	1	1	0	1	KETOPROFENE	3			1	0	0
163	1	1	2	2	1	1	0	0	1	0	0	39.2	1	620	GP	0	2	0	1	1	0	0	0	0	0	1	0	0	0	0	0	0	0	1	PARACETAMOL	3	4		0	0	0
164	2	1	1	2	1	1	0	0	1	0	0	38.5	1	751	GP	2	1	0	1	0	0	0	0	0	0	1	0	1	1	0	0	1	0	1	PARACETAMOL	1	4		1	0	0
165	1	1	1	3	2	1	0	0	0	0	0	40	1	648	GP	2	3	1	1	0	1	0	0	0	0	0	0	0	0	0	0	0	0	1	PARACETAMOL	2	6		0	0	1
166	1	4	2		1	0	0	0	0	1	0	38.7	1	721	GP	0	2	1	1	0	1	0	0	0	0	0	0	1	1	0	1	0	0	1	PARACETAMOL	3	3		1	0	0
167	1	5	3	3	1	1	0	0	0	0	0	39	1	1344	GP	2	3	1	1	0	1	0	0	0	0	0	0	1	1	0	0	0	0	1	IBUPROFENE	3	3		1	0	0
168	1	2	4	2	1	1	0	0	1	0	0	38.7	1	390	GP	1	2	1	1	1	0	0	1	0	0	0	0	1	1	0	0	0	0	1	PARACETAMOL	3	4		1	0	0
169	1	1	1	2	2	1	0	0	0	0	0	39.8	1	150	GP			1	1	0	0	0	0	0	0	0	0	0	0	0	0	0	0	1	PARACETAMOL	1	4		1	0	0
170	1	4	4	2	2	0	0	0	1	1	0	38.8	1	1521	GP	2	2	1	0	0	0	0	0	0	0	1	0	0	0	0	0	0	0	1	PARACETAMOL	3			0	0	0
171	1	7	4	2	2	1	0	0	0	0	0	38.5	1	552	GP	0	1	1	1	1	0	0	0	0	1	0	0	0	0	0	0	0	0	1	PARACETAMOL	3	3		1	0	0
172	1	1	1	3	3	0	0	0	0	0	0	40	1	104	GP	0	2	1	1	0	0	0	1	0	0	0	0	1	1	0	1	0	0	1	PARACETAMOL	1	4		1	0	0
173	1	5	3			1	1	1	0	0	0	39	1	838	GP	1	1	1	1	0	0	1	0	0	0	0	0	1	0	1	1	1	0	1	PARACETAMOL	3	4		1	0	0
174	1	4	2	1	1	1	0	0	0	1	0	39.6	1	24	GP	1	2	1	1	1	0	0	0	0	0	1	0	1	1	0	1	0	0	1	PARACETAMOL	1	4		1	1	0
175	1	7	1	3	2	1	0	0	0	0	0	37.8	1	677	GP	1	2	1	1	0	1	0	0	0	0	0	0	0	0	0	0	0	0	1	PARACETAMOL	3	4		0	1	0
176	1	4	2	3	3	1	0	0	0	0	0	38.5	1	463	GP	1	1	1	0	0	0	0	0	0	1	0	0	0	0	0	0	0	0	1	PARACETAMOL	3	3		0	0	0
177	3	5	2	1	1	0	1	0	0	0	0	39.61	1	527	GP	0	2	0	0	1	0	0	1	0	0	0	0	0	0	0	0	0	0	1	PARACETAMOL	2	2		0	1	0
178	1	4	2	2	2	0	0	0	1	1	0	38.3	1	377	GP	0	3	0	0	1	0	0	0	0	0	1	0	0	0	0	0	0	0	1	PARACETAMOL	1	4		1	0	0
179	2	7	3	3	3	1	0	1	1	0	0	37.8	1	606	GP	0	1	0	1	0	1	0	0	0	0	0	0	0	0	0	0	0	0	1	PARACETAMOL	3	4		1	0	0
180	1	2	2	3	2	1	0	0	0	0	0	39	1	290	GP	2	2	1	0	1	0	0	0	0	0	1	0	0	0	0	0	0	0	1	PARACETAMOL	3	3		0	1	1
181	1	4	2	3	1	1	1	1	1	1	0	39.4	1	173	GP	1	2	1	1	0	0	1	0	0	0	0	0	1	1	0	1	0	0	1	PARACETAMOL	3	4		1	0	0
182	2	4	2	1	1	1	0	0	1	0	0	38.5	1	682	GP	1	3	1	1	0	1	0	0	0	0	0	0	0	0	0	0	0	0	1	PARACETAMOL	1	4		1	0	0
183	1	1	1	1	1	0	0	0	1	1	0	38	1	212	GP	1	1	1	1	0	0	0	0	0	1	1	0	1	1	1	1	0	0	1	PARACETAMOL	3	3		1	0	0
184	1	2	3	2	2	1	0	0	0	0	0	39.5	1	1324	GP	1	2	0	1	1	1	0	0	0	0	0	0	1						0					1	0	0
185	1	4	1	2	1	1	0	0	1	0	0	39	1	601	GP	0	2	1	1	0	1	0	0	0	0	0	0	1	0	1	1	0	0	1	PARACETAMOL	3	2		1	0	0
186	1	4	4	3	3	1	0	0	1	1	0	39.5	1	217	GP	2	2	1	1	0	1	0	0	0	0	0	0	1	0	0	1	1	0	1	PARACETAMOL	1	4		1	0	0
187	2	1	1	3	3	1	0	0	0	1	0	39.2	1	177	GP	0	1	1	1	0	0	0	0	0	0	1	0	1	1	0	1	0	1	1	PARACETAMOL	3	4		1	0	0
188	3		1	1	1	0	0	0	0	0	0	39.8	1	111	GP	2	1	0	0	0	0	0	0	0	0	0	0	0	0	0	0	0	0	1	PARACETAMOL				1	0	0
189	1	1	1	3	2	1	0	0	0	0	0	39.3	1	254	GP	1	1	1	1	0	1	0	0	0	0	0	0	0	0	0	0	0	0	1	PARACETAMOL	3	4		1	0	0
190	1	1	1	1	1	1	0	0	1	0	0	39	1	215	GP	0	2	1	1	1	0	0	0	0	0	0	0	1	1	0	0	0	0	1	PARACETAMOL	3	3		1	0	0
191	1	4	2	1	1	1	0	0	1	0	0		0	803	GP	2	3	0	0	0	0	0	0	0	0	1	0	1	1	0	0	0	0	1	IBUPROFENE	3	3		1	0	0
192	2	1	2	2	1	1	0	0	1	1	0	38.1	1	41	GP	1	1	0	0	1	0	0	0	0	0	1	0	1	1	0	1	0	0	1	PARACETAMOL	3	3		1	0	0
193	3	1	1	1	1	1	0	0	1	1	0	39.2	1	324	GP	0	1	1	1	1	0	0	0	0	0	1	0	0	0	0	0	0	0	1	IBUPROFENE	1	3		1	0	0
194	1	7	2	2	2	1	0	0	0	1	0	38.5	1	18	GP	1	2	1	1	1	0	0	0	0	1	0	0	0	0	0	0	0	0	1	PARACETAMOL	3	4		1	0	0
195	1	5	4	2	2	1	1	0	0	0	0	38.8	1	21	GP	1	3	1	1	0	0	1	0	0	0	0	0	1	1	0	0	0	0	1	PARACETAMOL	1	4		1	1	0
196	1	7	4	3	3	1	0	0	1	0	0	38.75	1	1327	GP	1	1	0	0	0	0	0	0	0	1	0	0	0	0	0	0	0	0	1	PARACETAMOL	1	4		1	0	0
197	1	4	2	3	3	1	0	0	1	0	0	39	1	345	GP	0	2	1	1	0	0	0	1	0	0	0	0	0	0	0	0	0	0	1	PARACETAMOL		4		1	0	0
198	1	5	4	3	2	1	1	1	0	0	0	38.8	1	1515	GP	2	3	1	1	1	0	1	0	0	0	0	0	1	1	0	1	0	0	1	PARACETAMOL	1	4		1	0	0
199	1	4	1	3	1	1	0	0	1	0	0	39.4	1	1332	GP	0	1	0	1	0	0	0	1	0	0	0	0	1	0	0	1	0	0	1	PARACETAMOL	1	4		1	0	0
200	1	4	2	2	2	0	0	0	1	1	0	38.9	1	788	GP	1	2	1	1	0	0	0	0	0	0	1	0	0	0	0	0	0	0	1	PARACETAMOL	1	4		1	0	0
201	1	4	4	1	1	0	0	0	1	0	0	38.7	1	262	GP	2	2	1	1	0	0	0	0	0	0	0	0	1	1	0	1	0	0	1	PARACETAMOL	3	4		1	0	0
202	1	4	3	1	1	0	1	1	0	0	0	39.6	1	741	GP	1	1	1	1	0	0	1	0	0	0	0	0	0	0	0	0	0	0	1	PARACETAMOL	3	4		1	0	0
203	4	4	3	2	2	1	0	0	0	1	0	38.6	1	189	GP	2	1	1	1	0	0	0	0	0	1	0	0	0	0	0	0	0	0	1	PARACETAMOL	3			1	0	0
204	1	4	2	1	1	1	0	0	0	0	0	39	1	1363	GP	0	3	1	1	0	0	0	0	0	1	0	0	0	0	0	0	0	0	1	IBUPROFENE	3	4		1	0	0
205	1	7	2	2	1	1	1	0	0	1	0	39.2	1	256	GP	0	2	1	1	0	0	0	0	0	1	0	0	0	0	0	0	0	0	0					1	0	0
206	1	4	3	2	2	0	0	0	1	0	1	39.5	1	1371	GP	0	1	1	1	0	0	0	0	0	0	0	1	0	0	0	0	0	0	1	PARACETAMOL	1	4		0	1	0
207	1	7	2	2	2	0	0	0	1	1	0	38.9	1	1272	GP	2	1	1	0	1	0	0	0	0	0	0	0	1	0	0	1	0	0	1	PARACETAMOL	3	4		1	0	0
208	1	4	1	2	2	1	0	1	0	0	0	39	1	628	GP	0	2	1	1	1	0	0	0	0	1	0	0	1	0	0	1	0	0	1	PARACETAMOL	3	4		1	0	0
209	2	1	1	3	3	1	0	0	1	1	0	39	1	32	GP	1	3	1	1	1	0	0	0	0	1	0	0	0	0	0	0	0	0	1	PARACETAMOL	3	4		1	0	0
210	4	6	4	2	1	1	0	0	0	1	0	38.09	1	346	GP	2	2	0	1	0	1	0	0	0	0	0	0	0	0	0	0	0	0	1	PARACETAMOL	3	4		1	0	0
211	1	4	1	1	1	1	0	0	0	0	0	39.6	1	792	GP	2	1	1	1	0	1	0	0	0	0	0	0	1	1	0	0	0	0	1	PARACETAMOL	3	4		1	0	0
212	1	4	1	3	2	0	1	0	1	0	0	38.07	0	699	GP	2	3	1	1	1	0	0	0	0	0	1	0	1	0	1	0	0	0	1	PARACETAMOL	3	2		1	0	0
213	1	4	2	1	1	0	0	0	1	1	0	38.7	1	631	GP	0	1	1	1	1	0	0	0	0	0	1	0	1						1	PARACETAMOL	3	3		1	0	1
214	3	1	1	1	1	1	0	0	0	0	0	39	1	1489	GP	0	1	1	1	0	0	0	0	0	1	0	0	1	1	0	1	1	0	1	PARACETAMOL	3	4		1	0	0
215	1	1	1	2	1	1	0	0	0	0	0	38.9	1	545	GP	0	1	1	1	1	1	0	0	0	0	0	0	0	0	0	0	0	0	1	PARACETAMOL	3	3		1	0	0
216	1	3	2	1	1	1	0	0	0	0	0	39.2	1	748	GP	1	1	0	0	0	1	0	0	0	0	0	0	0	0	0	0	0	0	1	PARACETAMOL	3	3		1	0	0
217	1	4	2	1	1	0	0	0	0	1	0	38.4	1	335	GP	1	2	0	1	1	0	0	0	0	0	1	0	1						1	PARACETAMOL	1			1	0	0
218	1	1	1	1	1	1	0	0	1	1	0	38.7	1	826	GP	0	1	1	1	1	0	0	0	0	0	1	0	1	1	0	1	1	0	1	PARACETAMOL	3	4		1	0	0
219	2	1	1	2	1	1	0	0	1	1	0	38.7	0	575	GP	1	1	1	1	0	0	0	0	0	0	1	0	1	1	0	1	0	0	1	PARACETAMOL	3	4		1	0	0
220	1	4	2	2	2	1	0	0	0	1	1	38.6	1	821	GP	1	1	1	1	0	0	0	0	0	0	0	1	0	0	0	0	0	0	1	PARACETAMOL	3			1	0	0
221	1	4	4	2	2	1	0	0	0	0	0	38.5	1	526	GP	2	3	1	1	1	0	0	0	0	1	0	0	1	1	0	1	0	1	1	IBUPROFENE	3	3		0	1	0
222	1	7	2	2	1	0	0	0	1	1	0	39.5	1	832	GP	0	3	1	1	0	0	0	0	0	1	0	0	1	1	1	1	1	0	1	PARACETAMOL	3	4		1	0	0
223	1	3	1	1	1	1	0	0	0	0	0	39.1	1	1525	GP	0	1	0	0	1	0	0	0	1	0	0	0							1	PARACETAMOL	1	4		1	0	0
224	1	4	2	3	3	1	0	0	1	0	0	38.5	1	10	GP	0	1	0	1	1	0	0	0	0	0	1	0	1	1	1	1	0	0	1	PARACETAMOL	3	4		1	1	0
225	1	1	1	2	1	0	0	0	1	1	0	39	1	615	GP	2	2	1	1	0	0	0	0	0	0	0	0	0	0	0	0	0	0	1	PARACETAMOL	1	4		1	0	0
226	1	5	4	3	3	0	1	1	0	0	0	39.2	1	806	GP	0	1	0	0	0	0	1	0	0	0	0	0	1	1	0	0	0	0	1	PARACETAMOL	3	4		0	1	0
227	1	4	2	1	1	0	0	0	1	1	0	38.4	0	513	GP	2	2	1	1	1	0	0	0	0	0	1	0	0	0	0	0	0	0	1	PARACETAMOL	3	2		1	0	0
228	1	7	4	2	2	1	0	0	0	0	0	38.5	1	666	GP	1	1	0	0	0	1	0	0	0	0	0	0	1	1	0	0	0	0	1	PARACETAMOL	1	4		1	0	0
229	1	4	1	3	3	0	0	0	0	1	0	39.06	1	1346	GP	0	1	0	0	0	0	0	0	0	1	0	0	0	0	0	0	0	0	1	PARACETAMOL	2	3		1	0	0
230	1	1	1	1	1	0	0	0	0	0	0	39.5	1	656	GP	2	1	1	1	0	0	0	1	0	0	0	0	1	1	0	1	0	0	1	PARACETAMOL	1	4		1	0	0
231	1	1	1	2	1	1	0	0	1	0	0	39.7	1	655	GP	0	1	1	1	0	0	0	0	0	0	0	0	0	0	0	0	0	0	1	PARACETAMOL	1	4		1	0	0
232	1	2	2	1	1	1	0	0	1	1	0	38.5	1	378	GP	2	2	1	1	0	0	0	0	0	1	0	0	1	0	0	0	1	0	1	PARACETAMOL	3	3		1	0	0
233	1	1	2	2	2	0	1	1	0	0	0	39.3	1	302	GP	1	2	1	1	1	0	1	0	0	0	0	0	1	1	1	0	0	0	1	PARACETAMOL	3	4		0	1	0
234	2	4	2	2	2	1	0	0	1	1	0	38.5	1	685	GP	1	1	0	1	0	0	0	0	0	0	1	0	0	0	0	0	0	0	1	PARACETAMOL	1	4		1	0	0
235	2	4	2	3	3	1	0	0	1	1	0	38.2	1	580	GP	2	1	1	1	0	0	0	0	0	0	1	0	0	0	0	0	0	0	1	PARACETAMOL	1	3		1	0	0
236	1	5	4	1	1	1	0	0	1	0	0	39.5	1	1501	GP	2	3	1	1	0	0	0	0	0	1	0	0	1	0	0	1	0	0	1	PARACETAMOL	3	4		1	0	0
237	2	2	2	2	1	1	0	0	0	0	0	39	1	438	GP	2	3	1	1	0	1	0	0	0	0	0	0	0	0	0	0	0	0	1	PARACETAMOL	3	4		1	0	0
238	1	7	3	2	2	0	0	1	1	1	0	39.7	1	305	GP	1	3	1	1	0	0	0	1	0	0	0	0	0	0	0	0	0	0	1	PARACETAMOL	3			1	0	0
239	1	4	1	3	2	1	0	1	0	0	0	38.5	1	743	GP	0	1	0		0	1	0	0	0	0	0	0	1						0					1	0	0
240	1	2	1	3	3	1	1	1	0	0	0	38.7	1	662	GP	1	3	1	1	1	0	1	0	0	0	0	0	1	1	0	0	0	0	1	PARACETAMOL	3	4		1	0	0
241	1	4	3	2	1	1	0	0	0	0	0	38.7	1	1361	GP	1	3	1	0	1	1	0	0	0	0	0	0	1						1	PARACETAMOL	3	4		0	0	1
242	1	7	4	1	1	0	1	0	0	0	0	38	1	386	GP	2	2	0	1	0	0	0	0	0	0	1	0	1	0	1	1	0	0	1	PARACETAMOL	1	3		1	0	0
243	2	1	1	2	2	1	0	0	0	0	0	38.3	1	1325	GP	2	1	1	1	0	0	0	0	0	1	0	0	0	0	0	0	0	0	1	PARACETAMOL	3	4		1	0	0
244	1	4	2	1	1	0	0	0	1	0	0	38.5	1	1288	GP	1	1	1	1	0	0	0	0	0	0	1	0	1	1	0	1	0	0	1	PARACETAMOL	3	4		1	0	0
245	1	7	4	1	1	0	1	1	0	0	0	38.8	1	225	GP	1	2	0	1	1	0	1	0	0	0	0	0	1	0	0	0	1	1	1	PARACETAMOL	1	3		1	0	0
246	4	7	4	3	3	1	1	1	1	0	0	39.5	1	1455	GP	2	2	0	0	0	1	0	0	0	0	0	0	1	1	0	1	1	0	1	PARACETAMOL	3	4		1	0	0
247	1	1	1	2	2	1	0	0	1	1	0	39	1	382	GP		1	1	1	0	0	0	0	0	1	0	0	0	0	0	0	0	0	1	PARACETAMOL	3			1	0	0
248	2	5	4	1	1	1	0	0	0	0	0	39	1	523	GP	1	1	1	1	1	0	0	0	0	1	0	0	1	1	0	1	1	0	1	PARACETAMOL	3	4		1	0	0
249	1	7	4	2	1	1	0	0	1	1	0	39	1	759	GP	0	1	1	1	0	1	0	0	0	0	1	0	1	1	0	0	0	0	1	IBUPROFENE	3			1	0	0
250	1	5	3	3	2	1	0	0	0	0	0	38.5	1	675	GP	2	2	1	1	1	1	0	0	0	0	0	0	0	0	0	0	0	0	1	PARACETAMOL	3	4		1	0	0
251	1	4		1	1	0	0	0	1	0	0	39.6	1	338	GP	2	1	1	0	1	0	0	0	0	0	0	0	1	0	0	0	0	1	0					0	0	0
252	1	4	3	3	2	1	0	0	1	1	0	38	0	60	GP	0	1	1	1	0	0	0	0	0	0	0	0	0	0	0	0	0	0	1	PARACETAMOL	1			1	0	0
253	1	4	1	2	2	1	0	0	1	0	0	40	1	58	GP	0	2	1	1	0	0	0	1	0	0	0	0	1	1	0	0	0	0	1	PARACETAMOL	1	4		1	0	0
254	1	1	1	1	1	1	0	0	0	0	0	39	1	1425	GP	0	1	0	0	0	0	0	0	0	1	0	0	0	0	0	0	0	0	1	PARACETAMOL	3	4		1	0	0
255	1	4	2	3	3	1	0	0	0	0	0	40.4	1	252	GP	0	2	1	1	0	0	0	0	1	0	0	0	1						1	PARACETAMOL	1	4		1	0	0
256	1	5	4	3	2	1	0	0	1	1	0	38.5	0	194	GP	1	1	1	1	1	0	0	0	0	0	1	0	0	0	0	0	0	0	1	PARACETAMOL	3	4		1	0	0
257	1	3	1	3	3	1	0	0	0	0	0	38.5	1	672	GP	1	1	1	0	0	1	0	0	0	0	0	0	0	0	0	0	0	0	1	PARACETAMOL	1	3		1	0	0
258	1	4	2	2	2	1	0	0	1	1	0	39	1	1447	GP	0	2	1	1	1	0	0	0	0	1	1	0	1	1	0	1	0	0	1	PARACETAMOL	1	4		1	0	0
259	1	4	2	1	1	1	0	0	1	1	0	38.07	1	66	GP	2	1	1	1	0	0	0	0	0	1	0	0	1	0	0	0	0	1	1	PARACETAMOL	2	4		1	0	0
260	1	1	1	1	1	0	0	0	1	1	0	38.5	1	1485	GP	0	3	1	1	0	0	0	0	0	0	1	0	1	0	0	1	1	0	1	PARACETAMOL	1	4		1	0	0
261	1	3	2	1	1	0	1	1	0	0	0	38.3	1	555	GP	2	1	1	1	0	0	1	0	0	0	0	0	0	0	0	0	0	0	1	PARACETAMOL	1			1	0	0
262	1	7	4	3	3	1	0	0	1	0	0	38.7	0	746	GP	1	1	1	1	0	0	0	0	0	1	0	0	1						1	PARACETAMOL	3	4		1	0	0
263	1	7	4	2	2	0	0	0	1	1	0	38.5	1	347	GP	1	1	1	1	1	0	0	0	0	0	0	0	1	1	0	1	1	0	1	PARACETAMOL	1	4		1	0	0
264	1	4	3	1	1	1	0	0	0	0	0	39	1	520	GP	1	1	1	1	0	1	0	0	0	0	0	0	1	1	0	1	0	0	1	PARACETAMOL		3		1	0	0
265	1	1	1	3	2	1	0	0	1	1	0	38.8	1	641	GP	1	1	1	0	1	0	0	0	0	0	1	0	0	0	0	0	0	0	1	PARACETAMOL	3	3		1	0	0
266	1	4	2	2	1	1	0	0	1	0	0	39.2	1	1333	GP	1	2	1	1	0	0	0	0	0	0	1	0	1	1	0	1	0	0	1	PARACETAMOL	3	4		1	0	0
267	1	4	3	1	1	1	0	0	1	1	0	39	1	1529	GP	0	1	1	1	0	0	0	0	0	0	0	0	1	0	1	1	0	0	1	PARACETAMOL	3	4		1	0	0
268	1	4	2	2	2	1	0	0	1	0	0	38	1	519	GP	0	3	1	0	1	0	0	0	0	0	1	0	0	0	0	0	0	0	1	ACIDE ACETYLSALICYLIQUE	3	3		1	0	0
269	1	4	2	2	2	0	1	0	0	0	0	38.5	1	308	GP	0	1	0	1	0	0	1	0	0	0	0	0	1	0	0	0	0	1	1	PARACETAMOL	1	4		0	1	0
270	1	5	2	2	2	1	0	0	1	0	0	39	1	841	GP	1	1	1	0	1	1	0	0	0	0	0	0	0	0	0	0	0	0	1	PARACETAMOL	3	4		0	0	0
271	1	1	1	1	1	1	0	0	1	0	0		0	785	GP	1	1	1	0	1	0	0	0	0	0	1	0	0	0	0	0	0	0	1	PARACETAMOL	1	4		0	0	0
272	1	7	2	3	3	0	0	0	0	1	0	38.5	1	44	GP	2	2	1	1	1	0	0	0	0	0	1	0	1	0	0	1	1	0	1	PARACETAMOL	1	4		0	0	1
273	1	4	1	3	2	1	0	1	0	0	0	39.1	1	1298	GP	0	1	1	1	0	0	0	0	0	0	1	0	1	1	0	1	1	0	1	PARACETAMOL	1	4		1	0	0
274	1	7	3			1	0	0	0	0	0		0	436	GP	1	1	1	0	0	1	0	0	0	0	0	0	1	0	0	1	0	1	1	PARACETAMOL	3	4		1	0	0
275	1	4	2	1	1	1	0	0	0	0	0	38.5	1	259	GP	2	2	1	1	0	1	0	0	0	0	0	0	0	0	0	0	0	0	1	IBUPROFENE	3	3		1	0	0
276	1	4	3	2	2	0	0	0	1	1	0	38.2	1	1491	GP	0	2	1	1	0	0	0	0	0	0	1	0	0	0	0	0	0	0	0					0	0	0
277	4	6	3	2	2	1	0	0	0	1	0	39	1	24	GP	1	2	1	1	1	0	0	0	0	0	1	0	0	0	0	0	0	0	1	PARACETAMOL	1			0	0	0
278	1	1	1	3	1	1	0	0	0	0	0	38.7	1	1422	GP	1	1	1	1	1	0	0	1	0	0	0	0	0	0	0	0	0	0	1	IBUPROFENE	3	4		1	0	0
279	1	4	2	2	2	0	0	0	1	1	0	38.5	1	23	GP	0	1	1	1	0	0	0	0	0	0	1	0	0	0	0	0	0	0	1	PARACETAMOL	1	3		1	0	0
280	2	5	3	2	1	1	0	0	1	1	0	40.08	1	186	GP	0	1	1	1	1	0	0	1	0	0	0	0	1	0	0	1	0	0	1	PARACETAMOL	1	4		1	0	0
281	1	4	2	3	2	0	0	0	1	0	0	38.8	1	294	GP	2	1	1	1	0	0	0	0	0	0	0	0	1	0	0	0	1	0	1	PARACETAMOL	1	3		1	0	0
282	2	3	1	3	3	1	0	0	1	1	0	38.7	1	259	GP	2	2	1	1	0	0	0	0	0	0	1	0	1	1	0	0	0	0	1	IBUPROFENE	3	3		1	0	0
283	1	3	2	3	2	1	0	0	1	1	0	38.5	1	537	GP	0	3	1	1	0	0	0	0	0	0	0	0	0	0	0	0	0	0	1	PARACETAMOL	3	4		1	0	0
284	3	1	1	2	2	1	0	0	0	1	0	39	1	181	GP	0	1	1	1	1	0	0	0	0	1	0	0	1	1	1	1	1	1	1	PARACETAMOL	3	4		1	0	0
285	1	4	2	2	2	1	0	1	0	0	0	38.8	1	536	GP	1	2	1	1	0	0	1	0	0	0	0	0	0	0	0	0	0	0	1	PARACETAMOL	1	4		1	0	0
286	3	4	2	2	2	1	0	0	1	1	0	38.8	1	29	GP	1	1	1	1	0	0	0	0	0	1	0	0	1	1	0	1	0	0	1	PARACETAMOL	1	3		1	0	0
287	1	7	3	1	1	1	0	0	0	0	0		0	333	GP	2	1	1	0	0	1	0	0	0	0	0	0	0	0	0	0	0	0	1	PARACETAMOL	3	3		1	0	0
288	1	4	2	2	2	0	0	0	1	1	0	39.01	1	19	GP	2	2	1	1	0	0	0	0	0	0	1	0	0	0	0	0	0	0	1	PARACETAMOL	1	4		1	0	0
289	1	4	2	2	1	1	0	1	0	1	0	38.9	1	1462	GP	2	2	0	0	0	0	0	0	0	0	1	0	0	0	0	0	0	0	1	PARACETAMOL	3			1	0	0
290	2	4	2	1	1	0	0	0	1	0	0	39	1	308	GP	0	1	1	1	0	0	0	0	0	0	0	0	0	0	0	0	0	0	1	PARACETAMOL	3	4		0	1	0
291	4	2	4	2	2	1	0	0	1	0	0	39	1	381	GP	2	3	1	1	0	0	0	0	0	1	1	0	1	1	0	0	1	0	1	PARACETAMOL	3	4		1	0	0
292	2	3	1	3	3	1	1	1	0	0	0	39	1	811	GP	2	3	1	1	1	0	1	0	0	0	0	0	1	0	0	0	0	1	1	PARACETAMOL	3	6		0	1	0
293	1	3	2	2	2	1	1	1	0	0	0	38.7	1	489	GP	0	3	1		0	0	1	0	0	0	0	0	1						1	PARACETAMOL	3	3		1	0	0
294	1	4	2	2	2	1	0	0	1	1	0	39	1	733	GP	0	2	1	1	1	0	0	0	0	0	1	0	0	0	0	0	0	0	1	PARACETAMOL	3	4		1	0	0
295	2	4	2	1	1	0	0	0	1	0	0	39.2	1	218	GP	2	1	1	1	1	0	0	0	0	0	1	0	1	1	0	0	0	0	1	PARACETAMOL	1	4		1	0	0
296	1	4	2	1	1	1	0	0	1	1	0	39	1	451	GP	0	1	1	1	0	1	0	0	0	0	1	0	0	0	0	0	0	0	1	PARACETAMOL	3	3		1	0	0
297	1	4	3	2	2	1	0	0	0	1	0	38.2	1	731	GP	2	2	0	1	1	0	0	0	0	0	1	0	1	1	0	1	0	0	1	PARACETAMOL	1	4		1	0	0
298	1	5	4	3	2	1	0	0	0	0	0	38.9	1	1343	GP	1	1	1		1	1	0	0	0	0	0	0	0	0	0	0	0	0	1	PARACETAMOL	3	4		1	0	0
299	3	1	1	1	1	0	0	0	1	0	0	39.07	1	96	GP	0	1	0	0	1	0	0	0	0	0	0	0	1						1	PARACETAMOL	1	4		1	0	0
300	1	4	4	1	1	1	1	0	0	0	0	38.5	1	687	GP	2	2	1	1	0	0	1	0	0	1	0	0	1	1	0	1	0	0	1	PARACETAMOL	3	4		1	0	0
301	1	7	2	2	2	1	0	0	0	1	0	39	1	452	GP	2	1	1	1	1	0	0	0	0	0	1	0	0	0	0	0	0	0	1	PARACETAMOL	3	4		1	0	0
302	1	1	1	1	1	1	0	0	1	0	0	39.3	1	385	GP	1	1	1	1	1	0	0	0	0	0	1	0	1	1	0	0	0	0	1	PARACETAMOL	3	4		1	0	0
303	1	2	4	2	2	1	0	0	1	1	0	38.9	1	576	GP	2	2	1	0	1	0	0	0	0	0	1	0	0	0	0	0	0	0	1	IBUPROFENE	3	3		0	0	0
304	1	4	2	2	1	1	0	0	1	1	0	37.9	1	41	GP	1	1	0	0	1	0	0	0	0	0	1	0	1	1	0	1	1	0	1	PARACETAMOL	3	3		1	0	0
305	1	4	2	3	2	1	0	1	0	1	0	39.5	1	331	GP	0	2	0	1	1	0	1	0	0	0	0	0	0	0	0	0	0	0	1	PARACETAMOL	3			1	0	0
306	1	5	3	2	1	1	0	0	1	1	0	39.5	0	378	GP	2	2	1	1	0	0	0	0	0	1	0	0	1	0	0	1	1	0	1	PARACETAMOL	3	3		1	0	0
307	1	4	3	2	2	1	0	1	0	0	0	38.5	1	266	GP	0	1	1	1	0	0	1	0	0	0	1	0	0	0	0	0	0	0	1	PARACETAMOL	1	3		1	0	0
308	1	7	4	2	2	0	0	0	1	1	0	38.5	1	840	GP	2	1	1	1	1	0	0	0	0	0	1	0	0	0	0	0	0	0	1	PARACETAMOL	3			0	0	1
309	1	1	1	3	1	0	0	0	1	0	0	39.3	1	518	GP	0	2	1	1	0	0	0	1	0	0	0	0	1	1	0	1	0	0	1	PARACETAMOL	1			1	0	0
310	1	4	2	1	1	1	0	0	0	0	0		0	499	GP	1	1	0	0	1	1	0	0	0	0	0	0	0	0	0	0	0	0	1	IBUPROFENE	3	3		0	0	0
311	1	3	1	2	2	1	0	0	1	1	0	38.9	1	243	GP	2	2	1	1	1	1	0	0	0	0	0	0	0	0	0	0	0	0	1	PARACETAMOL	1	4		1	0	0
312	1	1	1	1	1	1	0	0	0	0	0	39	1	422	GP			0	1	1	1	0	0	0	0	0	0	0	0	0	0	0	0	1	PARACETAMOL	3			1	0	0
313	1	4	2	1	1	1	0	0	0	0	0	38.8	1	297	GP	2	1	1	1	0	1	0	0	0	0	0	0	0	0	0	0	0	0	1	PARACETAMOL	1	4		1	0	0
314	2	4	1	1	1	1	0	0	1	1	0	39.4	1	214	GP	0	1	1	1	1	0	0	0	0	0	0	0	1	0	1	0	1	0	1	IBUPROFENE	3	4		1	0	1
315	1	7	3	2	1	1	0	0	0	1	0	39.2	1	757	GP	1	1	1	0	0	0	0	0	0	0	1	0	0	0	0	0	0	0	1	PARACETAMOL	3	4		1	0	0
316	1	1	1	1	1	0	0	0	0	1	0	39.7	1	1413	GP	2	2	1	1	1	0	0	0	1	0	0	0	0	0	0	0	0	0	1	IBUPROFENE	1	3		0	0	1
317	1	4	2	1	1	1	1	0	0	0	0	39.5	1	375	GP	0	1	0	0	0	0	1	0	0	0	0	0	1	1	0	0	0	0	1	PARACETAMOL	1	4		1	0	0
318	2	4	3	2	1	1	0	0	1	0	0	38	0	725	GP	0	1	1	0	0	0	0	0	0	0	1	0	0	0	0	0	0	0	1	PARACETAMOL	3	4		1	0	0
319	1	4	4	1	1	0	0	0	1	1	0	39	0	647	GP			0	0	1	0	0	0	0	0	1	0	0	0	0	0	0	0	1	PARACETAMOL	2	4		1	0	0
320	1	7	2	3	3	1	0	0	0	0	0	39.7	1	1272	GP	2	1	1	1	1	1	0	0	0	0	0	0	0	0	0	0	0	0	1	PARACETAMOL				1	0	0
321	3	2	2	1	1	1	0	0	0	1	0	39.2	1	640	GP	2	3	1	1	1	0	0	0	0	0	0	0	0	0	0	0	0	0	1	PARACETAMOL	3	4		1	0	0
322	1	4	2	2	2	1	0	0	0	0	0	39	1	441	GP	0	2	1	0	1	0	0	0	0	0	1	0	1	0	1	1	0	0	1	PARACETAMOL	3	4		0	0	1
323	2	4	2	2	2	0	0	0	0	1	0	38.8	1	8	GP	1	2	1	1	0	0	0	0	0	0	1	0	0	0	0	0	0	0	1	PARACETAMOL	1	4		1	0	0
324	2	5	3	3	2	1	0	0	0	1	0	39	0	816	GP	1	1	1	1	1	0	0	0	0	1	0	0	1	1	0	1	0	0	1	PARACETAMOL	3	4		1	0	0
325	2	5	2	1	1	1	0	0	0	0	0	39	1	217	GP	2	2	1	1	0	0	0	0	0	1	0	0	1	0	0	0	0	1	1	ACIDE NIFLUMIQUE	3			1	0	0
326	1	4	3	1	1	1	0	0	0	0	0	38.7	1	258	GP	0	3	1	1	0	1	0	0	0	0	0	0	0	0	0	0	0	0	1	PARACETAMOL	3	4		1	0	0
327	1	1	2	2	1	0	0	0	1	1	0	38.7	1	262	GP	2	2	1	0	0	0	0	0	0	0	1	0	1	1	0	1	0	0	1	PARACETAMOL	3	4		1	0	0
328	1	7	3	2	2	1	0	0	0	0	0	38.4	1	1343	GP	1	1	0	0	1	0	0	0	1	0	0	0	1	0	0	1	1	0	1	PARACETAMOL	3	4		1	0	0
329	1	7	3	3	1	1	0	0	1	1	0	39.5	0	1382	GP	1	3	1	0	1	0	0	0	0	0	1	0	0	0	0	0	0	0	1	PARACETAMOL	3	4		1	0	0
330	1	1	1	3	3	1	0	0	1	1	0	38.8	1	781	GP	0	1	1	1	0	0	0	0	0	0	1	0	0	0	0	0	0	0	0					1	0	0
331	1	7	1	3	3	0	0	1	1	1	0	38.3	1	661	GP	0	1	1	1	0	0	0	0	0	0	0	0	1	1	0	1	0	0	1	PARACETAMOL	1	4		1	0	0
332	1	4	3	1	1	1	0	1	0	0	0	38.7	1	103	GP	0	2	1	1	1								1	0	0	0	0	1	1	PARACETAMOL	1	4		1	0	0
333	1	2	3	2	2	1	1	0	0	1	0	40.02	1	267	GP	2	3	0	1	1	0	0	0	0	1	0	0	1	1	0	1	0	0	1	PARACETAMOL	3	4		1	1	0
334	1	7	3	2	2	1	0	1	1	0	0	38.7	1	1320	GP	0	1	1	1	1	1	0	0	0	0	0	0	1	1	1	1	0	0	0					1	0	0
335	1	4	3	2	1	1	0	0	1	1	0	39	1	517	GP	1	2	1	1	0	0	0	0	0	0	0	0	1	1	0	1	1	0	1	PARACETAMOL	3	4		0	0	1
336	1	5	3	2	2	0	0	0	0	0	0	38.8	1	790	GP		2	1	1	1								1	1	0	1	0	0	1	PARACETAMOL	3	3		1	0	0
337	2	1	1	3	2	0	0	0	1	1	0	39	0	778	GP	2	3	1	1	0	0	0	0	0	0	0	0	1	1	0	1	0	0	1	PARACETAMOL	1	3		1	0	0
338	2	1	1	2	2	1	0	0	1	0	0	39	0	652	GP	1	2	1	0	1	0	0	0	0	0	1	0	0	0	0	0	0	0	1	PARACETAMOL	1	4		1	0	0
339	1	4	2	2	2	1	0	0	1	1	0	39.02	1	80	GP	0	1	1	1	0	0	0	0	0	0	0	0	1	1	0	1	0	0	1	PARACETAMOL	1	4		1	0	0
340	4	6	4	2	1	0	0	0	0	1	0	38.5	1	352	GP	2	2	1	1	0	0	0	0	0	0	1	0	0	0	0	0	0	0	1	PARACETAMOL		4		1	0	0
341	1	4	1	1	1	1	1	1	0	1	0	38.3	1	534	GP	1	1	1	1	0	0	1	0	0	0	0	0	1	1	0	1	0	0	1	PARACETAMOL	1	3		1	0	0
342	2	5	3	1	1	1	1	1	0	0	0	38.8	1	521	GP	2	1	1	1	0	0	1	0	0	0	0	0	0	0	0	0	0	0	1	PARACETAMOL	3	4		1	0	0
343	1	1	2	2	2	1	1	0	0	0	0	38.8	1	1460	GP	0	2	1	1	0	0	1	0	0	0	0	0	1	1	0	0	0	1	1	PARACETAMOL	3	3		1	0	0
344	1	7	4	3	3	1	0	0	0	0	0	39	1	186	GP	0	1	1	1	1	1	0	0	0	0	0	0	1	1	0	0	0	0	1	PARACETAMOL		4		1	0	0
345	1	7	1	1	1	0	0	0	0	1	0	38.5	1	463	GP	1	1	1	0	0	0	0	0	0	0	1	0	0	0	0	0	0	0	1	PARACETAMOL	1	3		0	0	0
346	1	4	1	2	1	1	0	0	0	1	0	38.5	1	477	GP	1	1	0	1	0	0	0	0	0	0	1	0	1	1	0	0	0	0	1	PARACETAMOL	3	3		1	0	0
347	2	1	1	3	3	1	1	1	0	0	0	38.8	1	192	GP	0	1	0	0	0	0	1	0	0	0	0	0	0	0	0	0	0	0	1	PARACETAMOL	3	3		1	0	0
348	1	3	4	2	2	0	0	0	1	1	0	39	1	1370	GP	2	2	1	1	0	0	0	0	0	0	1	0	0	0	0	0	0	0	1	PARACETAMOL	1	3		1	0	0
349	2	1	2	1	1	1	1	1	0	0	0	38.4	1	123	GP	1	1	0	0	1	0	1	0	0	0	0	0	1	1	0	0	0	0	1	PARACETAMOL	3	4		1	0	0
350	1	3	2	1	1	1	0	1	1	0	0	39	1	1306	GP	2	1	1	1	0	0	0	1	0	0	0	0	0	0	0	0	0	0	1	PARACETAMOL	3	4		1	0	0
351	1	1	1	2	2	0	0	0	0	1	0	38.4	1	259	GP	2	2	1	1	0	0	0	0	0	0	0	0	0	0	0	0	0	0	1	IBUPROFENE	3	3		1	0	0
352	1	4	1	2	2	1	0	0	0	1	0	39.2	1	612	GP	2	3	1	0	1	0	0	0	0	1	0	0	1	0	1	1	0	0	1	PARACETAMOL	3	4		1	0	0
353	1	4	1	3	3	0	1	1	1	1	0	38	1	399	GP	0	3	1		0	0	1	0	0	0	0	0	0	0	0	0	0	0	1	PARACETAMOL		3		0	0	0
354	1	1	1	3	2	1	0	0	0	0	0	39.5	1	640	GP	2	3	1	1	1	0	0	0	0	1	0	0	0	0	0	0	0	0	1	PARACETAMOL	3	4		1	0	0
355	2	2	2	2	1	0	1	1	0	1	0	39	1	855	GP	2	3	1	1	1	0	1	0	0	0	0	0	0	0	0	0	0	0	1	PARACETAMOL	3	4		1	0	0
356	1	2	3	2	1	1	0	0	1	1	0	38.7	1	727	GP	0	3	1	1	1	0	0	0	0	0	1	0	0	0	0	0	0	0	1	PARACETAMOL	1	4		1	0	0
357	2	3	1	2	2	1	0	0	1	1	0	38.9	1	826	GP	0	1	1	1	1	0	0	0	0	0	1	0	0	0	0	0	0	0	1	PARACETAMOL	3	3		1	0	0
358	2	5	3	3	2	1	1	0	0	0	0	39	1	1431	GP	2	1	0	1	1	0	1	0	0	0	0	0	0	0	0	0	0	0	1	PARACETAMOL	1	4		1	0	0
359	2	4	2	1	1	0	0	0	1	1	0	38.5	1	678	GP	0	1	1	1	0	0	0	0	0	0	1	0	1	1	0	1	1	0	1	PARACETAMOL	3	4		1	1	0
360	1	7	2	2	2	1	0	0	0	0	0	39.5	1	72	GP		2	1	1	1	0	0	0	1	0	0	0	1	1	1	0	1	0	1	PARACETAMOL	1	4		0	1	0
361	1	4	2	2	2	0	0	0	0	1	0	38.7	1	293	GP	1	2	0	1	1	0	0	0	0	0	1	0	1	1	0	1	0	0	1	PARACETAMOL	1	4		1	0	0
362	4	3	4	3	2	1	0	0	1	1	0	38.5	1	418	GP	2	1	1	0	1	0	0	0	0	0	1	0	0	0	0	0	0	0	1	PARACETAMOL	3	3		1	1	0
363	1	4	1	2	1	1	0	0	1	1	0	39	0	1318	GP	1	2	1	1	1	0	0	0	0	0	1	0	0	0	0	0	0	0	1	PARACETAMOL	1	4		1	0	0
364	1	4	4	2	2	1	0	0	0	0	0	39.7	1	129	GP	1	1	1	1	1	1	0	0	0	0	0	0	1	1	0	1	0	0	1	IBUPROFENE	3	3		1	0	0
365	4	6	3	3	1	1	0	0	1	1	0	39	1	1303	GP	1	1	1	1	0	1	0	0	0	0	0	0	1	0	1	0	0	0	1	PARACETAMOL	3	4		1	0	0
366	1	4	2	1	1	1	0	0	0	1	0	39	1	335	GP	1	2	0	0	1	0	0	0	0	0	1	0	0	0	0	0	0	0	1	PARACETAMOL	3	4		1	0	0
367	1	4	2	1	1	1	0	0	1	1	0	39.02	1	647	GP			1	1	1	0	0	1	0	0	0	0	0	0	0	0	0	0	1	PARACETAMOL	3	4		1	0	0
368	1	7	4	2	1	0	0	1	0	0	0	38.7	1	1514	GP	0	1	1	1	0	0	0	0	0	1	0	0	0	0	0	0	0	0	1	PARACETAMOL	3	4		1	0	0
369	1	3	2	2	2	1	0	0	1	1	0	39	1	63	GP	1	2	1	1	0	0	0	1	0	0	0	0	1	1	0	0	0	0	1	PARACETAMOL	2	3		1	0	0
370	2	4	1	3	3	0	0	0	1	0	0	39.3	0	632	GP	0	3	0	1	0	0	0	0	0	0	0	0	0	0	0	0	0	0	1	PARACETAMOL	1	4		1	0	0
371	1	4	2	2	2	1	0	0	1	1	0	39.2	1	431	GP	0	1	1	1	0	0	0	0	0	0	0	0	0	0	0	0	0	0	1	IBUPROFENE	1	4		1	0	0
372	1	4	3	1	1	1	0	0	0	1	0	38.5	1	704	GP	1	2	1	1	1	0	0	0	0	0	1	0	1	0	1	1	1	0	1	PARACETAMOL	1	4		1	0	0
373	1	4	2	1	1	1	0	0	0	0	0	39	1	92	GP	1	1	1	1	1	1	0	0	0	0	0	0	0	0	0	0	0	0	1	IBUPROFENE	3	3		1	0	0
374	1		1	2	2	0	0	0	1	1	0	38.5	1	1440	GP	2	3	1	1	1	0	0	0	0	0	1	0	1	0	0	1	0	0	1	PARACETAMOL	3	3		1	0	0
375	1	1	1	1	1	0	0	0	1	1	0	37.6	1	604	GP	2	2	0	1	1	0	0	0	0	0	0	0	0	0	0	0	0	0	1	PARACETAMOL	1	4		1	0	0
376	1	5	3	3	3	1	0	0	0	1	0	38.5	1	438	GP	2	3	0	1	1	0	0	0	0	0	1	0	0	0	0	0	0	0	1	PARACETAMOL	3	4		1	0	0
377	2	4	3	1	1	0	0	0	0	1	0	38.4	1	1288	GP	1	1	1	1	0	0	0	0	0	0	1	0	1	1	0	1	0	0	1	PARACETAMOL	3	4		1	0	0
378	1	5	3	2	2	1	0	0	1	0	0	39	1	1328	GP	1	1	1	1	1	0	0	0	0	0	0	0	1	1	0	1	0	1	1	PARACETAMOL	1			1	0	0
379	1	4	2	1	1	1	0	0	1	1	0	38.6	1	625	GP	1	3	1	1	0	0	0	0	0	0	0	0	0	0	0	0	0	0	1	PARACETAMOL	3	2		1	0	0
380	1	5	4	3	3	1	0	0	0	0	0	38.5	1	32	GP	1	3	1	1	1	0	0	0	0	0	1	0	0	0	0	0	0	0	1	PARACETAMOL	1	4		1	0	0
381	1	5	4	1	1	0	0	1	1	1	0	38.5	0	1429	GP	0	1	0	0	1	0	0	0	0	1	0	0	1	1	1	1	1	0	1	PARACETAMOL	3	4		1	0	0
382	1	4	3	1	1	0	0	0	1	1	0	38	1	468	GP	1	2	0	1	1	0	0	0	0	0	1	0	0	0	0	0	0	0	1	PARACETAMOL	3	3		1	0	0
383	1	4	4	3	3	1	1	1	0	0	0	39	1	820	GP	2	1	1	1	0	0	1	0	0	0	0	0	0	0	0	0	0	0	1	PARACETAMOL	3	4		1	0	0
384	1	7	4	3	3	0	1	0	0	0	0	38.7	1	762	GP	1	1	1	1	0	0	1	0	0	0	0	0							1	PARACETAMOL	3	3		1	0	0
385	2	2		2	2	0	1	0	0	0	0	40	1	682	GP	1	3	1	1	0	0	1	0	0	0	0	0	0	0	0	0	0	0	1	PARACETAMOL	1	4		1	0	0
386	1	5	4			1	0	0	0	0	0	38.5	1	1430	GP	2	1	1	1	1	0	0	1	0	0	0	0	0	0	0	0	0	0	1	PARACETAMOL	3	4		1	0	0
387	1	4	2	2	2	1	0	0	1	0	0	38.6	1	392	GP	2	2	1	1	1	1	0	0	0	0	0	0	0	0	0	0	0	0	1	PARACETAMOL	3	3		1	0	0
388	2	1	2	2	2	0	0	0	1	0	0	38.3	1	495	GP	2	1	0	1	1	0	0	0	0	0	0	0	1	1	0	1	0	0	1	PARACETAMOL	1	4		0	1	0
389	1	2	3	1	1	1	1	1	0	0	0	38.8	1	714	GP	2	3	1	0	0	0	1	0	0	0	0	0	1	1	0	1	1	0	1	PARACETAMOL	3	4		1	0	0
390	1	1	1	2	1	0	1	1	0	1	0	38	1	364	GP	2	1	1	1	0	0	1	0	0	0	0	0	1	0	0	0	1	0	1	PARACETAMOL	1	3		1	0	0
391	1	5	3	1	1	1	0	0	1	0	0	39	1	1395	GP	1	2	0		1	0	0	0	0	0	1	0	1	1	0	0	1	0	1	PARACETAMOL	3			1	0	0
392	1	7	3	1	1	1	0	1	0	0	0	39.1	1	1300	GP	0	1	0	1	1	0	1	0	0	0	0	0	1	1	0	1	0	0	1	PARACETAMOL	1	4		1	0	0
393	2	4	1	3	1	1	0	0	0	0	0	39	1	405	GP	1	1	1	1	0	1	0	0	0	0	0	0	0	0	0	0	0	0	1	PARACETAMOL	3	3		1	0	0
394	1	7	4	1	1	0	0	0	1	1	0		0	1421	GP	1	1	0	0	1	0	0	0	0	0	1	0	1	0	0	1	1	1	1	PARACETAMOL	3	3		1	0	0
395	1	7	4	3	3	1	0	0	1	1	0	39	1	238	GP	2	1	0	0	1	0	0	0	0	1	1	0	0	0	0	0	0	0	1	PARACETAMOL	3	4		1	0	0
396	1	7	4	2	2	0	0	0	0	1	0	38.5	1	1302	GP	1		1	1	0	0	0	0	0	0	1	0	1	0	0	1	0	0	1	PARACETAMOL	1	4		1	0	0
397	1	7	1	3	3	0	1	0	0	0	0		1	1375	GP	1	1	1	1	0	0	0	1	0	0	0	0	1	1	0	1	0	0	1	PARACETAMOL	1	3		1	0	0
398	1	1	1	1	1	1	0	0	0	1	0	39.5	1	48	GP	2	2	1	1	1														0					0	0	0
399	1	4	2	2	2	1	0	0	0	0	0	39.5	1	1410	GP	2	2	1	1	0	1	0	0	0	0	0	0	1	1	0	1	0	0	1	IBUPROFENE	3	4		1	0	0
400	2	1	2	3	3	1	0	0	0	0	0	40	1	1453	GP	2	2	1	1	1	1	0	0	0	0	0	0	0	0	0	0	0	0	1	PARACETAMOL	3	4		1	0	0
401	1	4	2	2	1	1	0	0	1	1	0	38.5	1	160	GP	1	2	1	1	0	0	0	0	0	0	1	0	1	0	0	1	0	0	1	PARACETAMOL	3	2		1	0	0
402	1	7	3	3	1	1	0	0	0	0	0	39.5	1	394	GP	2	1	1	1	1	1	0	0	0	0	0	0	1	0	0	0	0	1	1	PARACETAMOL	3	4		1	0	0
403	2	4	4	1	1	1	0	0	0	1	0	38.5	1	443	GP	1	1	0	1	0	0	0	0	0	0	0	0	1	0	0	1	0	0	1	PARACETAMOL	3	3		1	0	0
404	1	4	2	2	2	1	0	0	0	0	0	38.5	1	445	GP	2	3	1	1	1	1	0	0	0	1	0	0	1	1	0	1	0	0	1	IBUPROFENE	3	4		1	0	0
405	1	7	4	3	2	1	0	1	1	0	0	40	1	127	GP	2	2	1	0	0	0	0	0	0	0	0	0	0	0	0	0	0	0	1	PARACETAMOL	1	4		1	0	0
406	2	5	4	2	1	1	0	0	1	0	0	38.5	1	127	GP	2	2	1	0	0	0	0	0	0	0	0	0	0	0	0	0	0	0	1	PARACETAMOL	1	4		1	0	0
407	1	1	1	3	2	0	0	0	0	1	0	39	0	1411	GP	2	3	1	1	1	1	0	0	0	0	0	0	0	0	0	0	0	0	0					0	1	0
408	1	4	3	2	2	0	0	0	0	1	0	39.6	1	520	GP	1	1	1	1	0	0	0	0	0	0	1	0	1	1	0	1	1	0	1	PARACETAMOL		3		1	0	0
409	1	5	4	3	2	1	0	0	1	1	0	38.7	1	132	GP	2	2	1	1	1	0	0	0	0	0	1	0	1	1	1	1	0	0	1	PARACETAMOL	3	4		1	1	0
410	1	4	4	2	1	1	0	0	0	1	0	39	1	1478	GP	1	1	1	0	1	0	0	0	0	0	1	0	1	1	0	1	0	0	1	PARACETAMOL	3	6		1	0	0
411	2	3	3	3	1	1	0	0	1	1	0	39.7	1	640	GP	2	3	0	1	1	0	0	0	0	0	0	0	0	0	0	0	0	0	1	PARACETAMOL	3	4		1	0	0
412	1	1	1	2	2	1	1	0	0	0	0	39	1	763	GP	0	1	1	1	0	1	0	0	0	0	0	0	1	0	0	1	0	0	1	PARACETAMOL	1	4		1	0	0
413	1	7	4	1	1	0	1	1	1	1	0	38.7	1	85	GP	2	2	0	0	1	0	0	0	0	0	1	0	1	1	1	1	0	0	1	PARACETAMOL	1			1	0	0
414	4	2	4	1	1	1	0	0	1	1	0	39.5	1	1431	GP	2	1	1	1	1	0	0	0	0	0	0	0	1	0	0	1	0	0	1	PARACETAMOL	3	4		0	1	0
415	1	2	4	1	1	0	0	1	1	0	1	39.5	1	1368	GP	0	2	1	1	1	0	1	0	0	0	0	0	1	0	1	1	0	0	1	PARACETAMOL	3	4		1	0	0
416	1	4	1	2	2	1	0	0	1	0	0	39	1	153	GP	2	1	0	0	1	0	0	1	0	0	0	0	0	0	0	0	0	0	1	IBUPROFENE	3	3		1	0	0
417	1	4	2	3	3	1	0	1	1	1	0	39	0	420	GP		1	1	0	1	0	0	0	0	0	1	0	1	1	0	1	0	0	1	PARACETAMOL	1	4		1	0	0
418	2	1	1	3	2	1	0	0	0	0	0	39	1	1433	GP	1	1	0	0	0	1	0	0	0	0	0	0	0	0	0	0	0	0	1	PARACETAMOL	3	4		1	0	0
419	1	7	4	2	1	1	0	0	0	1	0	38.2	1	514	GP	1	1	1	1	0	1	0	0	0	0	0	0	0	0	0	0	0	0	1	PARACETAMOL	3	3		1	0	1
420	2	5	3			0	1	1	0	0	0	38	1	381	GP	2	3	0	1	1	0	1	0	0	0	0	0	1	1	0	0	0	0	1	PARACETAMOL	1	3.5		1	0	0
421	1	1	1	2	1	0	0	0	1	1	0	39.5	1	684	GP	0	2	1	1	0	1	0	0	0	0	0	0	1						1	PARACETAMOL	3	6		1	0	0
422	4	4	2	1	1	1	1	0	1	1	0	39.3	1	12	GP	1	1	1	1	0	0	0	0	0	1	1	0	1	1	0	1	0	0	1	PARACETAMOL	3			1	0	0
423	1	4	2	3	3	0	0	0	1	1	0	38	1	434	GP	0	2	0	1	0	0	0	0	0	0	0	0	0	0	0	0	0	0	1	PARACETAMOL	1	4		1	0	0
424	1	7	4	1	1	1	0	0	0	0	0	39	0	741	GP	1	1	0	0	0	1	0	0	0	0	0	0	0	0	0	0	0	0	1	IBUPROFENE	3			1	0	0
425	1	1	1	2	2	0	0	0	1	0	0	38.7	1	322	GP	0	3	1	1	0	0	0	0	0	0	1	0	1	0	1	1	0	0	1	PARACETAMOL	1	4		1	0	0
426	1	2	4	2	2	0	0	0	0	1	0	39	0	852	GP	0	3	0	0	0	0	0	0	0	0	1	0	0	0	0	0	0	0	1	PARACETAMOL	1	4		1	0	0
427	1	4	3	1	1	0	0	0	0	1	0	39	1	663	GP		1	1	1	1	0	0	0	0	1	0	0	1	0	1	1	0	0	1	PARACETAMOL	1	4		1	0	0
428	2	4	1	3	3	1	0	0	0	0	0	39	0	218	GP	2	1	1	0	1	0	0	0	0	0	0	0	1	1	0	0	0	0	1	PARACETAMOL	1	4		1	0	0
429	1	1	1	2	1	1	0	0	0	1	0	38.9	1	189	GP	2	1	0	1	1	1	0	0	0	0	0	0	0	0	0	0	0	0	1	PARACETAMOL	3			1	0	0
430	1	4	1	2	2	0	0	0	1	0	0		1	206	GP	2	3	1	1	1	0	0	0	0	0	0	0	1	0	0	1	0	0	0					1	0	0
431	1	5	3	1	1	1	0	0	0	0	0	39.9	1	260	GP	2	2	0	0	1	0	0	1	0	0	0	0	1	0	0	1	0	0	1	PARACETAMOL	3	3		0	1	0
432	1	2	4	2	1	1	1	1	0	0	0	39.5	1	675	GP	2	2	1	1	0	0	1	0	0	0	0	0	0	0	0	0	0	0	1	PARACETAMOL	3	4		1	0	0
433	4	6	4	2	1	1	0	0	1	1	0	39	1	1317	GP	0	3	1	1	1	1	0	0	0	0	0	0	1	1	1	1	1	0	1	PARACETAMOL	3	4		0	0	1
434	1	4	3	2	2	1	0	0	1	1	0	38.8	1	244	GP	2	1	1	0	0	0	0	0	0	0	1	0	1	0	1	0	0	0	1	PARACETAMOL	3	4		1	0	0
435	1	1	1	2	2	1	0	0	0	0	0	38.7	1	1279	GP	2	2	1	1	1	0	0	0	0	1	0	0	0	0	0	0	0	0	1	PARACETAMOL	3	3		1	0	0
436	2	1	1	2	2	1	0	0	0	0	0	39.4	1	90	GP	1	3	1	1	0	0	0	1	0	0	0	0	0	0	0	0	0	0	1	PARACETAMOL	1	4		0	0	0
437	1	4	2	2	2	1	0	0	0	1	0	38.7	1	1373	GP	2	2	1	1	1	0	0	0	0	0	1	0	1	0	0	1	0	0	1	PARACETAMOL	3	4		1	0	0
438	1	1	1	2	1	1	0	0	0	0	0	39	1	1293	GP			1	1	1	0	0	0	0	0	1	0	1	1	0	0	0	0	1	PARACETAMOL	3			1	0	0
439	1	5	2	2	1	1	0	0	1	1	0	39.05	1	216	GP	1	1	1	0	0	0	0	0	0	0	0	0	0	0	0	0	0	0	1	PARACETAMOL	3	4		0	0	1
440	2	4	3	3	2	0	0	0	1	1	0	39.1	1	594	GP	0	1	1	1	0	0	0	0	0	0	1	0	0	0	0	0	0	0	1	IBUPROFENE	3	3		1	0	0
441	1	4	2	2	1	1	0	0	0	0	0	39	1	526	GP	2	3	1	1	0	0	0	0	0	1	0	0	1	0	1	0	0	1	1	IBUPROFENE	3	3		0	0	1
442	1	4	3	2	2	1	0	0	0	0	0	39.1	0	1450	GP	2	2	0	0	0	1	0	0	0	0	0	0	1	0	1	0	0	1	1	PARACETAMOL	3	3		1	0	0
443	1	2	3	3	2	1	0	0	1	1	0	39.5	1	1494	GP	2	3	1	1	0	0	0	0	0	0	1	0	1	1	0	1	0	0	1	PARACETAMOL	3	3		0	1	0
444	2	2	4	2	2	1	0	0	1	0	0	39.6	1	1398	GP	0	2	1	1	1	0	0	0	0	1	0	0	1	0	0	1	0	0	1	IBUPROFENE	3	4		1	0	0
445	1	1	1	1	1	1	0	0	0	0	0	39.2	1	118	GP	1	3	1	1	1	0	0	0	0	1	0	0	1	0	0	0	1	0	1	IBUPROFENE	3	4		1	0	0
446	1	7	4	3	3	0	1	0	0	1	0	40.5	1	1484	GP	0	3	1	1	0	0	0	0	0	0	1	0	0	0	0	0	0	0	1	IBUPROFENE	1	3		1	0	0
447	1	4	1	2	2	0	0	0	1	1	0	38.5	1	725	GP	0	1	1	1	0	0	0	0	0	1	0	0	0	0	0	0	0	0	1	PARACETAMOL	3	4		1	0	0
448	1	1	1	3	2	1	0	0	0	0	0	39.03	1	633	GP	0	3	1	1	1	0	0	0	0	1	0	0	1	1	1	1	0	0	1	PARACETAMOL	3	4		0	1	0
449	1	4	3	2	1	1	0	0	0	0	0	39.2	1	366	GP	0	1	1	1	0	0	0	0	0	1	0	0	1	1	0	1	0	0	1	IBUPROFENE	3	4		1	0	0
450	1	7	2	3	2	1	0	1	1	1	0	38.7	1	137	GP	0	1	1	1	0	1	0	0	0	0	0	0	1	1	0	1	1	0	1	PARACETAMOL	3	4		1	0	0
451	1	2	4	3	3	1	0	0	0	0	0	38.5	1	32	GP	1	3	1	0	0	0	0	0	0	0	1	0	0	0	0	0	0	0	1	PARACETAMOL	3	4		1	0	0
452	1	1	1	3	2	0	0	1	0	0	0	39	1	441	GP	0	2	1	1	1	0	0	0	0	0	1	0	1	0	1	1	0	0	1	PARACETAMOL	3	4		0	0	1
453	1	1	1	1	1	1	0	0	1	1	0	39.1	1	1507	GP	2	1	1	0	1	0	0	0	0	0	0	0	1	1	0	1	1	0	1	PARACETAMOL	3	3		0	1	0
454	1	5	3	2	2	0	1	1	0	0	0	39.5	1	682	GP	1	3	0	0	1	0	1	0	0	0	0	0	0	0	0	0	0	0	1	PARACETAMOL	1	4		0	1	0
455	1	7	2	1	1	0	0	0	1	1	0	39.3	1	1382	GP	1	3	1	1	1	0	0	0	0	0	1	0	0	0	0	0	0	0	1	PARACETAMOL	3	4		1	0	0
456	4	6	2	1	1	1	0	0	0	1	0	38.9	1	53	GP	1	1	0	0	1	1	0	0	0	0	0	0	0	0	0	0	0	0	1	PARACETAMOL		3		1	0	0
457	2	1	1	2	2	1	0	0	0	0	0	39.5	1	155	GP	0	2	1	1	0	1	0	0	0	1	0	0	1	1	1	1	0	0	1	BETAMETHASONE	3	5		1	0	0
458	1	4	3	2	1	1	0	0	0	0	0	38	1	686	GP	1	3	0	0	0	0	0	0	0	0	1	0	0	0	0	0	0	0	1	PARACETAMOL	2	3		1	0	0
459	1	4	2	2	1	1	0	0	0	1	0	38.5	1	399	GP	0	3	1	1	0	0	0	0	0	1	0	0	0	0	0	0	0	0	1	PARACETAMOL		4		0	0	0
460	2	1	1	2	2	1	0	0	0	1	0	38.9	1	177	GP	0	1	1	1	1	0	0	0	0	1	1	0	1	1	0	1	0	1	1	PARACETAMOL	3	4		1	0	0
461	1	7	4	3	3	1	0	0	1	1	0	39.04	1	550	GP	1	2	1	0	1	0	0	0	0	0	0	0	1	1	0	1	1	0	1	PARACETAMOL	3	4		1	0	0
462	1	4	2	2	2	1	0	0	0	0	0	39.1	1	114	GP	1	1	1	1	0	1	0	0	0	0	0	0	0	0	0	0	0	0	1	PARACETAMOL	3	4		1	0	0
463	1	5	4	2	2	0	0	0	1	0	0	38.7	1	173	GP	1	2	1	1	0	0	0	0	0	0	0	0	1	1	0	1	0	0	1	PARACETAMOL	1	4		1	0	0
464	1	4	2	1	1	1	1	1	1	1	0	38	1	419	GP	0	2	0	0	1	0	1	0	0	0	0	0	0	0	0	0	0	0	1	PARACETAMOL	1	3		1	0	0
465	3	1	2	2	2	0	0	0	0	0	0	39.5	1	608	GP	0	1	1	1	0	0	0	0	0	1	0	0	1	1	1	0	0	0	1	PARACETAMOL	3	4		1	0	0
466	2	4	2	2	2	1	0	0	0	0	0	39	1	378	GP	2	2	1	1	0	1	0	0	0	0	0	0	1	0	1	0	1	0	1	PARACETAMOL	3	4		1	0	0
467	1	4	1	2	2	1	0	0	0	0	0	38.5	1	580	GP	2	1	0	1	1	0	0	0	0	1	0	0	1	0	0	0	0	1	1	PARACETAMOL	3	3		1	0	0
468	1	7	4	2	2	1	0	0	1	1	0	39.2	1	132	GP	2	2	1	1	1	0	0	0	0	0	1	0	1	1	1	1	0	0	1	PARACETAMOL	3	3		1	1	0
469	1	5	4	1	1	0	0	0	1	1	0	38	0	170	GP	0	2	1	0	1	0	0	0	0	0	1	0	1	1	1	1	0	0	1	PARACETAMOL	1	4		1	0	0
470	2	3	3	2	1	1	0	1	0	0	0	37.8	1	403	GP	1	1	1	1	1	0	1	0	0	0	0	0	0	0	0	0	0	0	1	PARACETAMOL	3	3		1	0	0
471	1	7	4	2	1	1	0	0	0	1	0	38.5	0	27	GP	2	3	0	0	1	0	0	0	0	0	1	0	0	0	0	0	0	0	1	PARACETAMOL	1	4		1	0	0
472	2	2	2	3	3	1	0	0	0	0	1	38.5	1	93	GP	2	1	1	1	0	0	0	0	0	0	0	1	1	0	0	0	0	1	1	PARACETAMOL	3	4		1	0	0
473	1	3	2	2	1	1	0	0	1	1	0	39.2	1	354	GP	1	1	1	1	0	0	0	0	0	0	1	0	1						1	PARACETAMOL	3	4		1	0	0
474	1	7	2	2	1	0	0	0	0	1	0	38.5	1	668	GP	0	2	1	1	0	0	0	0	0	0	1	0	1	1	0	1	0	1	1	PARACETAMOL	3	4		1	0	0
475	1	1	2	1	1	0	0	0	1	0	0	39.5	1	422	GP			1	1	1	0	0	0	0	0	0	0	0	0	0	0	0	0	1	PARACETAMOL	3	4		1	0	0
476	1	1	1	3	2	1	0	0	0	0	0	39.8	1	596	GP	1	3	1	1	0	0	0	1	0	0	0	0	0	0	0	0	0	0	1	IBUPROFENE	3	4		1	0	0
477	1	1	1	2	2	0	0	0	1	1	0	39.2	1	681	GP	1	1	1	1	0	0	0	0	0	0	0	0	0	0	0	0	0	0	1	PARACETAMOL	1	2		1	0	0
478	1	7	4	2	2	1	0	0	0	0	0	39.01	1	19	GP	2	2	1	1	0	1	0	0	0	0	0	0	0	0	0	0	0	0	1	PARACETAMOL	1	4		1	0	0
479	1	4	4	2	1	1	0	0	0	0	0	38	1	718	GP	2	1	1	1	0	1	0	0	0	0	0	0	1	1	0	1	0	0	1	PARACETAMOL	3	4		1	0	0
480	1	4	4	2	2	1	1	1	0	0	0	38	0	828	GP	0	1	0	1	0	0	1	0	0	0	0	0	1	1	0	1	0	0	1	IBUPROFENE	1	3		1	0	0
481	1	4	2	3	2	0	0	0	0	1	0	39	0	595	GP	1	1	1	1	1	0	0	0	0	0	1	0	0	0	0	0	0	0	1	PARACETAMOL	3	3		1	0	0
482	3		1	2	1	1	0	0	1	0	0	39	1	1344	GP	2	3	1	1	0	0	0	0	0	1	0	0	1	1	1	0	0	0	1	PARACETAMOL	3	3		1	0	0
483	1	4	2	3	3	1	0	1	1	0	0	38.2	1	442	GP	2	2	1	1	1	0	1	0	0	0	0	0	0	0	0	0	0	0	1	PARACETAMOL	3	3		1	0	0
484	1	3	3	1	1	1	0	0	0	0	0	38.5	1	1411	GP	2	3	1	1	1	0	0	0	0	0	0	0	0	0	0	0	0	0	1	PARACETAMOL	2	4		0	1	0
485	1	7	4			1	0	0	0	1	0	39	1	844	GP	0	2	1	1	1	1	0	0	0	0	0	0	0	0	0	0	0	0	1	PARACETAMOL	1	5		1	0	0
486	3	5	3	1	1	0	0	1	1	1	0	38.5	1	1280	GP	1	2	0	0	0	0	0	0	0	0	1	0	1	0	0	1	1	0	1	PARACETAMOL	1	4		1	1	0
487	3	1	1	1	1	0	0	1	1	1	0	39	1	783	GP	2	2	1	1	0	0	0	0	0	0	1	0	1	1	1	1	1	0	1	PARACETAMOL	3	4		1	1	0
488	1	7	4	3	3	1	0	0	0	0	0		0	1343	GP	1	1	0	0	1	1	0	0	0	0	0	0	0	0	0	0	0	0	1	IBUPROFENE	3	3		1	0	0
489	1	7	3	3	3	0	0	1	1	1	0	38	0	606	GP	0	1	1	0	0	0	0	0	0	0	0	0	0	0	0	0	0	0	1	PARACETAMOL	3	3		1	0	0
490	1	4	2	1	1	1	0	0	1	1	0	39.8	1	667	GP	2	1	1	0	1	0	0	0	0	0	1	0	0	0	0	0	0	0	1	PARACETAMOL	1	3		1	0	0
491	1	1	1	1	1	1	1	1	0	0	0	39.8	1	843	GP	1	1	1	1	1	1	0	0	0	0	0	0	0	0	0	0	0	0	1	PARACETAMOL	3	4		1	0	0
492	1	1	1	2	2	1	0	0	1	1	0	39	1	551	GP	0	2	1	1	0	0	0	0	0	1	0	0	0	0	0	0	0	0	1	PARACETAMOL	3	4		0	0	0
493	1	5	3	2	2	1	0	0	1	1	0	39	0	507	GP	0	1	1	1	1	0	0	0	0	0	1	0	1	1	0	0	0	0	1	PARACETAMOL	3	4		1	0	0
494	2	4	3	2	2	1	0	0	1	1	0	39.5	1	319	GP	1	1	1	1	0	0	0	0	0	0	1	0	0	0	0	0	0	0	1	PARACETAMOL	3	3		1	0	0
495	1	4	1	1	1	1	0	0	0	0	0	39	1	1404	GP	1	1	1	1	1	1	0	0	0	0	0	0	0	0	0	0	0	0	1	PARACETAMOL	3	4		1	0	0
496	1	4	2	2	2	1	0	0	0	1	0	38.6	1	688	GP	1	3	1	1	1	0	0	0	0	0	1	0	0	0	0	0	0	0	1	PARACETAMOL	1	4		1	0	0
497	1	4	3	1	1	1	0	0	1	0	0	38	1	829	GP	0	2	1	0	0	1	0	0	0	0	0	0	1	1	0	1	0	0	1	PARACETAMOL	3	4		1	0	0
498	1	7	4	3	3	1	0	0	1	0	0	39	1	848	GP	1	3	1	0	1	0	0	0	0	0	0	0	0	0	0	0	0	0	1	IBUPROFENE	3	3		1	0	0
499	2	4	1	1	1	0	0	0	1	0	0	38.7	1	124	GP	0	2	1	1	0	0	0	0	0	0	0	0	1						1	PARACETAMOL	3	4		1	0	0
500	1	3	2	3	2	1	0	0	1	1	0	39.2	1	53	GP	1	1	1	1	1	0	0	0	0	1	0	0	1	1	1	0	0	1	1	PARACETAMOL		3		1	0	0
501	2	3	2	2	2	1	0	0	1	0	0	39	1	1439	GP	1	1	1	1	1	0	0	0	0	0	0	0	0	0	0	0	0	0	1	PARACETAMOL	3	4		0	0	0
502	1	3	3	3	3	1	1	0	0	1	0	39.2	1	1475	GP	2	3	1	1	0	0	1	0	0	0	1	0	1	1	1	0	0	0	1	PARACETAMOL	1	4		1	0	0
503	1	4	4	1	1	1	0	0	0	0	0	38.03	1	332	GP	2	1	1	1	0	0	0	0	0	0	1	0	1	1	0	1	1	0	1	PARACETAMOL	1			1	0	1
504	1	4	2	2	2	1	0	0	1	1	0	38.9	1	429	GP	1	3	1	1	0	0	0	0	0	0	1	0	0	0	0	0	0	0	1	PARACETAMOL	3	4		1	0	0
505	1	4	2	1	1	0	0	0	1	0	0	38.4	1	655	GP	0	1	0	1	0	0	0	0	0	0	1	0	1	0	0	1	0	0	1	PARACETAMOL	3	3		1	0	0
506	1	1	1	3	3	1	0	0	1	0	0	38.9	1	592	GP	1	3	1	1	1	0	0	0	0	1	0	0	1						1	PARACETAMOL	3	4		1	0	0
507	2	5	3	1	1	1	0	0	0	0	0	38.6	0	442	GP	2	2	1	1	1	1	0	0	0	0	0	0	0	0	0	0	0	0	1	IBUPROFENE	3	3		1	0	0
508	1	7	3	2	2	0	0	0	1	1	0	38.5	1	745	GP	2	3	1	1	0	0	0	0	0	0	1	0	1	1	1	0	0	0	1	PARACETAMOL	1	4		1	0	0
509	1	1	1	2	2	0	0	1	0	0	0	38.6	1	1512	GP			0	1	1	1	0	0	0	0	0	0	0	0	0	0	0	0	1	ACIDE ACETYLSALICYLIQUE	3			1	0	0
510	1	4	2	2	2	1	0	0	1	1	0	39.1	1	1475	GP	2	3	1	1	0	1	0	0	0	0	0	0	1	1	1	1	0	0	1	PARACETAMOL	3	4		1	0	0
511	1	1	1	1	1	0	1	0	1	1	0	39	1	1341	GP	1	1	1	1	0	0	0	0	0	0	1	0	1	1	0	1	0	0	1	IBUPROFENE	3	4		0	1	0
512	1	7	4	2	2	0	0	0	1	1	0	39	1	205	GP	2	1	0	0	0	0	0	0	0	1	0	0	0	0	0	0	0	0	1	PARACETAMOL	3	4		1	0	0
513	1	5	4	2	2	1	0	0	1	1	0	38	1	1491	GP	0	2	0	0	0	0	0	0	0	0	0	0	0	0	0	0	0	0	1	PARACETAMOL	3	4		0	0	0
514	1	7	4	1	1	0	0	0	1	1	0	38.5	1	721	GP	0	2	0	1	0	0	0	0	0	0	1	0	1	1	0	1	0	0	1	PARACETAMOL	3	3		1	0	0
515	4	2	4	2	2	0	0	0	0	0	0	38.9	1	856	GP	0	3	1	1	0	0	0	0	0	1	0	0	1	1	0	0	0	0	1	IBUPROFENE	3	3		1	0	0
516	1	4	3			0	0	0	0	1	0	38.5	1	276	GP	1	3	1	1	0	0	0	0	0	0	1	0	1	1	0	1	0	0	1	PARACETAMOL	1	3		1	0	0
517	1	1	1	1	1	1	1	1	1	0	0	39.4	1	65	GP	0	1	1	1	0	0	1	0	0	0	0	0	1	1	1	0	1	0	1	PARACETAMOL	3	3		1	0	0
518	1	5	4			1	0	0	0	1	0	39	1	1375	GP	1	1	1	1	0	0	0	0	0	0	1	0	0	0	0	0	0	0	1	PARACETAMOL	3	4		1	0	0
519	1	3	2	1	1	0	0	0	1	0	0	38.7	1	535	GP	1	1	1	1	0	0	0	0	0	0	1	0	0	0	0	0	0	0	1	PARACETAMOL	3	4		0	0	0
520	1	7	4	2	2	0	0	0	1	0	0	39.2	1	562	GP	2	2	0	1	1	0	0	0	1	0	0	0	1	1	1	0	0	0	1	PARACETAMOL	1	3		0	0	1
521	1	7	4	2	1	0	0	0	1	1	0	38.5	1	269	GP	2	2	0	0	1	0	0	0	0	0	1	0	1	0	0	0	0	1	1	PARACETAMOL	1			0	0	0
522	1	7	3	2	2	1	0	0	0	1	0		0	28	GP	1	3	1	0	1	0	0	0	0	0	1	0	0	0	0	0	0	0	1	PARACETAMOL	1	3		1	0	0
523	1	4	4	3	3	0	0	0	1	0	0	38.5	1	218	GP	2	1	1	1	0	0	0	0	0	0	0	0	1	0	0	1	0	0	1	PARACETAMOL	1	4		1	0	0
524	1	4	3	1	1	1	0	0	0	0	0	38	1	1333	GP	1	2	1	0	0	1	0	0	0	0	0	0	0	0	0	0	0	0	1	PARACETAMOL	3	4		1	0	0
525	1	4	4	2	2	1	0	0	1	0	0		0	1414	GP	1	3	1	0	1	0	0	0	0	1	0	0	1	1	0	1	0	0	1	IBUPROFENE	3	3		1	0	0
526	3	4	2	1	1	1	0	0	1	1	0	38.9	1	810	GP	1	1	1	1	1	0	0	0	0	0	1	0	1	0	0	0	0	1	1	PARACETAMOL	3	4		1	0	0
527	1	1	1	2	1	1	0	0	1	1	0	39	1	81	GP	1	1	1	1	0	0	0	0	0	0	1	0	1	1	0	1	0	0	1	PARACETAMOL	3	4		0	1	0
528	2	1	2	2	2	0	0	0	1	1	0	39.5	1	81	GP	1	1	1	1	0	0	0	1	0	0	0	0	1	1	0	0	0	1	1	IBUPROFENE	3	3		1	0	0
529	1	4	2	1	1	1	0	0	0	1	0	38.7	1	148	GP	0	2	1	1	0	0	0	0	0	1	0	0	1	1	0	0	0	1	1	PARACETAMOL	3	4		1	0	0
530	1	4	1	2	2	1	0	0	1	1	0	40	1	428	GP	0	2	0	0	0	0	0	0	0	0	1	0	1						1	PARACETAMOL	3			1	0	0
531	1	7	3	2	2	1	0	0	1	1	0		0	269	GP	2	2	1	0	1	0	0	0	0	0	1	0	1	1	0	0	0	1	1	PARACETAMOL		4		0	1	0
532	1	1	1	2	2	1	1	1	0	0	0	38.7	1	563	GP	0	3	1	0	1	0	1	0	0	0	0	0	0	0	0	0	0	0	1	PARACETAMOL	1	4		1	0	0
533	1	5	4	1	1	1	0	0	1	1	0	39	1	169	GP	1	2	1	1	0	0	0	1	0	0	0	0	0	0	0	0	0	0	1	PARACETAMOL	3	3		1	0	0
534	1	1	1	3	3	1	0	0	1	1	0	38.7	1	192	GP	0	1	0	0	0	0	0	0	0	0	1	0	0	0	0	0	0	0	1	PARACETAMOL	3	3		1	0	0
535	2	4	2	2	1	1	0	0	0	0	0	39	0	1451	GP	0	1	1	1	0	0	0	0	0	1	0	0	1	1	0	0	0	0	1	PARACETAMOL	1	4		1	0	0
536	1	7	4	3	3	1	0	1	0	0	0	38.7	1	182	GP	1	2	1	0	0	0	0	0	1	0	0	0	1	0	1	0	0	0	1	PARACETAMOL	1	3		1	0	0
537	2	3	4	1	1	1	0	0	1	0	0	40	1	443	GP	1	1	1	1	1	0	0	0	0	1	0	0	1	0	0	1	0	0	1	IBUPROFENE	3	3		1	0	0
538	3	4	2	2	1	1	1	1	0	0	0	39	1	523	GP	1	1	1	1	1	0	1	0	0	0	0	0	1	1	0	0	0	0	1	PARACETAMOL	1	4		1	0	0
539	1	7	3	2	2	1	0	0	1	1	0	39.5	1	733	GP	0	2	1	1	0	0	0	0	0	0	1	0	1	0	1	1	0	0	1	PARACETAMOL	3	4		1	0	0
540	1	4	2	1	1	1	0	0	1	1	0	39.8	1	274	GP	1	1	1	1	0	0	0	0	0	1	0	0							1	PARACETAMOL	3	3		1	0	0
541	2	3	2	3	1	1	0	0	0	1	0	39.5	1	280	GP	0	2	1	1	0	1	0	0	0	0	0	0	1	1	1	1	1	0	1	PARACETAMOL	3	4		1	0	0
542	1	4	2	3	3	0	0	0	0	1	0	39	1	276	GP	1	3	0	1	0	0	0	0	0	0	1	0	1	0	0	1	0	0	1	PARACETAMOL	3	3		1	0	0
543	2	4	2	2	2	0	0	0	1	1	0	38.5	1	856	GP	0	3	1	1	0	0	0	0	0	0	0	0	0	0	0	0	0	0	1	PARACETAMOL	3	4		1	0	0
544	2	7	3	3	3	1	1	1	0	0	0	38.5	0	38	GP	0	2	0	0	0	0	1	0	0	0	0	0	1	1	0	1	0	0	1	PARACETAMOL	1	4		1	0	0
545	1	4	4	2	1	1	0	0	1	0	0	38.2	1	295	GP	2	1	1	1	1	0	0	0	0	0	1	0	1	1	0	1	1	0	1	PARACETAMOL	1	3		0	1	0
546	1	4	4	2	2	1	0	0	1	0	0	38.7	1	1311	GP	2	2	1	1	1	0	0	0	0	0	1	0	1	0	0	1	0	0	1	PARACETAMOL	3	4		1	0	0
547	1	3	2	2	2	0	0	0	1	1	0	38.5	1	408	GP	1	1	1	1	0	0	0	0	0	0	1	0	1	0	1	0	0	0	1	PARACETAMOL	3			1	0	0
548	1	7	4	1	1	1	0	0	0	1	0	39	1	176	GP	0	1	1	1	1	0	0	0	0	1	0	0	1	0	0	1	0	1	1	PARACETAMOL	3	4		1	0	0
549	1	4	4	1	1	0	0	0	1	1	0	39.2	1	47	GP	2	2	1	0	1	0	0	0	0	0	1	0	1	1	1	0	1	0	1	PARACETAMOL	3	4		1	0	0
550	1	4	3	2	2	1	1	0	0	0	0	39	1	1488	GP	1	3	1	1	1	1	0	0	0	0	0	0	0	0	0	0	0	0	1	PARACETAMOL	3	3		1	0	0
551	1	7	3	2	2	0	0	0	1	1	0	38.7	1	190	GP	1	1	1	1	0	0	0	0	0	0	1	0	1	0	0	1	0	0	1	PARACETAMOL	1			1	0	0
552	1	1	1	3	2	1	0	0	0	0	0	39	1	1373	GP	2	2	1	1	1	1	0	0	0	0	0	0	0	0	0	0	0	0	1	PARACETAMOL	3	4		1	0	0
553	2	1	1	2	2	0	0	0	0	0	0	39	1	822	GP	2	2	1	1	0	0	0	1	0	0	0	0	1	1	0	1	0	1	0					1	0	0
554	1	4	2	2	1	1	0	0	1	1	0	39	1	23	GP	0	1	1	1	0	0	0	0	0	0	0	0	0	0	0	0	0	0	1	PARACETAMOL	1	3		1	0	0
555	1	4	3	3	2	1	1	1	0	0	0		0	500	GP	2	2	1	0	1	0	1	0	0	0	0	0	1	1	0	0	0	0	1	PARACETAMOL	3	4		1	1	0
556	1	7	4	2	1	0	0	0	0	0	1	38.7	1	762	GP	1	1	1	1	1	0	0	0	0	0	0	1	1						1	PARACETAMOL	1	3		1	0	0
557	1	5	4	2	2	0	0	0	1	1	0	38.7	1	696	GP	1	2	1	1	0	0	0	0	0	0	1	0	0	0	0	0	0	0	1	PARACETAMOL	1	4		1	0	0
558	1	7	4	3	3	1	0	0	0	0	0		0	794	GP	0	2	0	0	1	1	0	0	0	0	0	0	1						1	PARACETAMOL	3	4		1	0	0
559	1	5	4	2	2	1	0	0	0	1	0	38.6	0	799	GP	0	2	1	0	1	0	0	0	0	0	1	0	1	1	0	1	0	0	1	PARACETAMOL	1			1	0	0
560	1	4	1	3	1	1	0	0	0	0	0	39.8	1	58	GP	0	2	1	1	0	1	0	0	0	0	0	0	0	0	0	0	0	0	1	PARACETAMOL	3	4		1	0	0
561	1	5	3	3	2	1	0	0	0	1	0	39.2	1	379	GP	1	3	1	1	0	0	0	0	0	1	0	0	0	0	0	0	0	0	1	IBUPROFENE	3	4		1	0	0
562	1	5	4	1	1	0	1	0	0	0	0		0	227	GP	0	1	1	0	1	0	1	0	0	0	0	0	0	0	0	0	0	0	1	PARACETAMOL	3			1	0	0
563	1	4	2	1	1	1	1	0	0	0	0	38.4	1	263	GP	2	1	0	0	1	0	1	0	0	0	0	0	0	0	0	0	0	0	1	PARACETAMOL	3	3		1	0	0
564	1	7	2	3	3	1	0	0	1	0	0	38.8	1	1328	GP	1	1	1	1	1	1	0	0	0	0	0	0	1	1	0	1	0	0	1	PARACETAMOL	1	4		1	0	0
565	2	1	1	2	1	1	0	0	0	0	0	39	1	149	GP	1	2	1	0	1	0	0	1	0	0	0	0	1	1	0	0	0	1	1	PARACETAMOL	3	4		1	0	0
566	1	1	1	1	1	1	0	0	0	1	0	39.1	1	751	GP	2	1	1	1	0	0	0	0	1	0	0	0	1	1	0	1	1	0	1	PARACETAMOL	1	4		1	0	0
567	2	5	4	2	1	1	0	0	0	0	0		0	53	GP	1	1		0	1	0	0	0	0	1	0	0	1	1	0	0	0	1	1	PARACETAMOL	1	3		1	0	0
568	1	7	4	2	2	0	0	0	0	1	0	40.01	1	469	GP	1	1	1	1	1	0	0	0	0	0	0	0	0	0	0	0	0	0	1	PARACETAMOL	1	4		1	0	0
569	1	1	1	1	1	0	0	0	1	1	0	38.03	1	826	GP	0	1	1	1	1	0	0	0	0	0	1	0	1	1	0	0	0	0	1	PARACETAMOL	3	4		1	0	0
570	3	1	1	1	1	0	0	0	1	1	0	38.7	1	173	GP	1	2	1	1	0	0	0	0	0	0	0	0	1	1	0	0	0	0	1	PARACETAMOL	1	4		1	0	0
571	1	5	3	2	1	1	0	0	1	0	0	39.02	1	577	GP	1	2	1	1	0	0	0	0	0	0	1	0	0	0	0	0	0	0	1	IBUPROFENE	3	3		0	0	0
572	2	4	2	1	1	1	0	0	1	0	0	39	1	497	GP	1	1	1	1	0	0	0	0	0	0	1	0	1	1	0	1	0	0	1	PARACETAMOL	1	4		1	0	0
573	1	4	2	2	1	1	0	0	1	1	0	39	1	807	GP	2	3	1	1	0	0	0	0	0	0	1	0	1	1	0	0	0	0	1	IBUPROFENE	3	4		1	0	0
574	4	4	2	1	1	1	0	0	1	1	0	39.4	1	419	GP	0	2	1	1	1	0	0	0	0	0	0	0	1	0	1	0	0	0	1	PARACETAMOL	1	3		1	0	0
575	1	7	3	2	2	1	0	0	1	0	0	39.5	1	1330	GP	1	2	1	1	0	1	0	0	0	0	0	0	1	0	0	1	1	0	1	PARACETAMOL	3	3		0	1	0
576	1	4	2	3	2	1	0	0	0	0	0	39.5	1	217	GP	2	2	1	1	0	1	0	0	0	0	0	0	1	0	0	0	1	0	1	PARACETAMOL	3			1	0	0
577	2	1	1	3	2	1	1	0	0	0	0	39	1	1529	GP	0	1	0	0	0	0	1	0	0	0	0	0	0	0	0	0	0	0	1	PARACETAMOL	3	4		1	0	0
578	1	1	1	1	1	0	1	0	0	0	0	39.1	1	503	GP	1	2	1	1	1	0	0	0	0	1	0	0	1	0	1	0	0	0	1	PARACETAMOL	3	3		1	0	0
579	2	3	1	2	1	1	0	0	0	0	0	38.5	1	290	GP	2	2	1	1	1	0	0	0	0	0	1	0	0	0	0	0	0	0	1	PARACETAMOL	3	3		0	0	1
580	1	4	2	3	3	1	0	0	1	1	0	39	1	675	GP	2	2	1	1	1	0	0	0	0	1	1	0	1	0	1	0	0	0	1	PARACETAMOL	3	4		1	0	0
581	1	1	1	2	1	1	0	0	0	0	0	39.5	1	500	GP	2	2	1	1	1	1	0	0	0	0	0	0	1	1	0	0	0	0	1	IBUPROFENE	3	4		1	0	0
582	1	4	3	2	2	0	0	0	1	1	0	38.7	1	845	GP	0	1	1	0	0	0	0	0	0	0	0	0	0	0	0	0	0	0	1	PARACETAMOL	1	3		0	0	0
583	1	7	4	1	1	0	0	0	1	1	0	38	1	769	GP	1	1	0	1	1	0	0	0	0	0	1	0	0	0	0	0	0	0	1	PARACETAMOL	3	2		1	0	0
584	1	4	1	2	2	1	0	0	1	0	0	38.7	1	382	GP		1	1	1	0	1	0	0	0	1	0	0	1	0	0	1	0	0	1	PARACETAMOL	3			0	1	0
585	2	1	1	3	2	0	0	0	1	0	0	39	1	352	GP	2	2	1	0	0	0	0	0	0	0	1	0	0	0	0	0	0	0	1	PARACETAMOL	1	4		1	0	0
586	3	7	4	2	2	0	1	1	1	1	0	39.6	1	683	GP	1	1	1	1	0	0	1	0	0	0	1	0	1	1	1	1	0	0	1	PARACETAMOL	1	4		1	0	0
587	1	4	2	2	1	1	0	1	0	0	0	39.2	1	96	GP	0	1	1	1	0	1	0	0	0	0	0	0	1	1	1	1	0	0	1	PARACETAMOL	3	4		1	0	0
588	1	5	3	3	2	0	0	0	0	1	0	38	1	185	GP	1	3	1	0	0	0	0	0	0	0	1	0	0	0	0	0	0	0	1	PARACETAMOL	1	4		1	0	0
589	1	5	4	1	1	1	0	0	1	1	0	38.5	1	266	GP	0	1	1	1	0	0	0	0	0	0	1	0	0	0	0	0	0	0	1	PARACETAMOL	1	4		0	0	0
590	1	1	2	2	1	1	0	0	0	1	0	39	1	123	GP	1	1	1	1	1	0	0	0	0	1	0	0	1	1	0	0	0	0	1	PARACETAMOL	3	4		1	0	0
591	1	7	4	1	1	1	0	0	0	0	0	38	1	595	GP	1	1	1	1	1	0	0	0	0	0	1	0	0	0	0	0	0	0	1	PARACETAMOL	3	3		1	0	0
592	1	4	2	2	2	1	0	0	1	1	0	38.9	1	847	GP	1	3	0	1	0	0	0	0	0	0	1	0	0	0	0	0	0	0	1	PARACETAMOL	3	4		1	0	0
593	1	5	4	2	2	1	0	0	0	1	0	39.5	1	820	GP	2	1	1	1	0	0	0	1	0	0	0	0	1	0	1	0	0	0	1	PARACETAMOL	3	4		1	0	0
594	1	1	1	3	3	1	0	0	1	0	0	39.5	0	1359	GP	0	1	1	1	1	0	0	1	0	0	0	0	1	1	0	1	0	0	1	PARACETAMOL	1	4		1	0	0
595	1	4	2	2	2	1	0	0	1	0	0	39	1	390	GP	1	2	1	0	1	0	0	1	0	0	0	0	0	0	0	0	0	0	1	PARACETAMOL	3	3		1	0	0
596	1	4	2	2	2	0	0	0	1	0	0	39.5	1	143	GP	0	2	1	1	0	0	0	0	0	0	0	0	1	1	0	0	0	0	1		1	4		1	0	0
597	1	5	4	3	3	0	0	0	0	1	0	39.7	1	640	GP	2	3	0	0	1	0	0	0	0	0	1	0	0	0	0	0	0	0	1	PARACETAMOL	3	4		1	0	0
598	2	4	3	2	1	0	0	0	1	1	0	38.05	1	607	GP	2	1	1	1	1	0	0	0	0	0	0	0	0	0	0	0	0	0	1	IBUPROFENE	3	3		1	0	0
599	1	4	1	2	2	1	0	0	1	0	0	39.5	1	443	GP	1	1	1	1	0	0	0	0	0	0	0	0	1	0	0	1	0	0	1	IBUPROFENE	3	3		1	0	0
600	2	4	2	2	2	1	0	1	1	0	0	39.5	1	101	GP	1	1	1	1	0	1	0	0	0	0	0	0	1	0	0	1	0	0	1	PARACETAMOL	3	4		1	0	0
601	4	6	4	3	2	1	0	1	0	0	0	38.5	1	1494	GP	2	3	1	1	0	1	0	0	0	0	0	0	1	1	0	1	0	0	1	PARACETAMOL	3	4		1	0	0
602	1	1	1	3	1	1	0	0	1	0	0	39.6	1	212	GP	1	1	0	0	1	0	0	0	0	1	1	0	1	1	0	1	0	0	1	PARACETAMOL	3	3		0	1	0
603	1	4	2	3	2	1	1	1	0	0	0	39.76	1	126	GP	1	1	0	1	0	0	1	0	0	0	0	0	1	1	1	0	0	0	1	PARACETAMOL	3	4		1	0	0
604	1	2	3	1	1	1	0	1	1	1	0	39.2	1	318	GP	2	3	1	1	1	0	0	0	0	0	1	0	1	0	1	0	0	0	1	ACIDE ACETYLSALICYLIQUE	3	3		1	0	0
605	1	4	3	1	1	1	0	0	0	0	0	38.5	1	1477	GP	0	3	1	1	1	0	0	0	0	0	1	0	0	0	0	0	0	0	1	PARACETAMOL	1	3		1	0	0
606	2	4	2	1	1	1	0	0	1	0	0	38.8	1	1475	GP	2	3	1	1	1	0	0	0	0	1	0	0	1	1	0	1	0	0	1	PARACETAMOL	3	4		0	0	1
607	1	4	4	1	1	1	0	0	0	0	0	40	1	426	GP	1	1	1	1	0	0	0	1	0	0	0	0	1	1	0	1	1	0	1	PARACETAMOL	3	4		1	0	0
608	1	7	4	3	1	1	0	0	0	1	0	39.3	1	24	GP	1	2	1	1	1	0	0	1	0	0	0	0	1	1	0	1	0	0	1	PARACETAMOL	1	4		0	1	0
609	2	1	1	1	1	1	0	0	1	0	0	38.5	1	827	GP	2	1	0	1	1	0	0	0	0	0	1	0	0	0	0	0	0	0	1	IBUPROFENE	3	3		1	0	0
610	1	7	3	3	3	0	0	0	1	1	0	38.2	1	796	GP	1	2	1	1	0	0	0	0	0	0	1	0	1	1	1	0	1	0	1	PARACETAMOL	1	4		1	0	0
611	2	2	2	3	2	1	0	1	0	0	0	39.2	1	243	GP	2	2	1	1	1	0	0	0	0	1	0	0	0	0	0	0	0	0	1	PARACETAMOL	3	3		1	0	0
612	2	3	1	2	1	1	0	0	0	1	0	39.5	1	20	GP	2	2	1	1	1	0	0	0	0	0	1	0	0	0	0	0	0	0	1	PARACETAMOL	3	4		1	0	0
613	2	4	3	1	1	0	0	0	0	1	0	38.9	1	318	GP	2	3	1	1	0	0	0	0	0	0	1	0	1	0	1	0	0	0	1	ACIDE ACETYLSALICYLIQUE	3	3		1	0	0
614	1	7	3	2	1	0	0	0	0	0	0	38.7	1	606	GP	0	1	1	1	0	0	0	0	0	0	1	0	0	0	0	0	0	0	1	PARACETAMOL	3	4		1	0	0
615	1	7	1	2	2	1	0	0	1	0	0	38.9	1	103	GP	0	2	0	0	1	0	0	0	0	0	0	0	1	1	0	0	0	1	1	PARACETAMOL	3	4		1	0	0
616	1	3	4	2	1	1	0	0	0	0	0	39.5	1	652	GP	1	2	1	0	1	0	0	0	0	0	1	0	0	0	0	0	0	0	1	PARACETAMOL	1	3		1	0	0
617	1	1	1	2	2	1	0	0	0	0	0	39.5	1	671	GP	0	3	1	1	0	1	0	0	0	0	0	0	1	1	0	0	0	0	1	PARACETAMOL	1	3		1	0	0
618	1	7	4	3	3	0	0	1	1	1	0	39.7	1	312	GP	1	1	1	1	0	0	0	0	0	0	1	0	1	1	1	1	0	0	1	PARACETAMOL	1	4		1	0	0
619	2	3	2	2	1	0	1	0	0	0	0	38.9	1	18	GP	1	2	1	1	0	0	1	0	0	0	0	0	1	1	0	0	0	1	0					1	0	0
620	2	1	1	2	2	1	0	0	0	0	0	39	1	136	GP	0	2	1	1	0	0	0	0	0	1	0	0	1	1	0	0	0	0	1	IBUPROFENE	3	4		1	0	0
621	1	7	4	3	3	1	0	1	1	0	0	39.8	0	303	GP	2	1	1	1	0	1	0	0	0	0	0	0	1	1	0	0	0	1	1	PARACETAMOL	3	4		1	0	0
622	1	4	1	3	2	1	0	0	0	1	0	39.3	1	714	GP	2	3	1	0	0	0	0	1	0	0	0	0	1	1	0	1	1	0	1	PARACETAMOL	3			1	0	0
623	1	7	4	2	2	0	0	1	1	0	0	39.5	0	713	GP	2	2	1	1	0	0	0	0	0	0	1	0	1	1	0	0	0	0	1	IBUPROFENE	3			1	0	0
624	1	1	1	2	2	1	0	0	1	1	0	38.7	1	813	GP			1	1	0	0	0	0	0	0	1	0	0	0	0	0	0	0	1	PARACETAMOL	3	4		1	0	0
625	1	4	1			1	0	0	1	0	0		1	332	GP	2	1	1		0	0	0	0	0	0	1	0	1						1	PARACETAMOL				0	0	1
626	1	1	1	2	1	1	0	0	1	1	0	38.5	0	419	GP	0	2	1	1	1	0	0	0	0	0	1	0	0	0	0	0	0	0	1	PARACETAMOL	3	3		1	0	0
627	2	4	4	1	1	1	0	0	1	0	0	39	1	1452	GP	2	2	1	0	1	0	0	0	0	0	0	0	1	0	0	0	1	0	1	IBUPROFENE	3	3		1	0	0
628	1	5	4	1	1	1	0	0	1	1	0	38	0	1453	GP	2	2	1	1	1	1	0	0	0	0	0	0	0	0	0	0	0	0	1	IBUPROFENE	3	4		0	1	0
629	1	3	2	2	1	1	0	0	1	1	0	39	1	706	GP	0	1	1	1	0	0	0	0	0	1	1	0	1	1	0	1	1	0	1	PARACETAMOL	3	4		1	0	0
630	1	7	3	1	1	1	0	0	0	0	0	38.9	1	1324	GP	1	2	0	1	1	1	0	0	0	0	0	0	1	0	0	1	0	0	0					1	0	0
631	2	4	2	3	2	1	0	0	0	0	0	40.4	1	341	GP	1	2	1	1	0	1	0	0	0	0	0	0	0	0	0	0	0	0	1	IBUPROFENE	1	3		1	0	0
632	1	1	1	1	1	1	1	1	0	0	0		0	531	GP	1	2	1	0	0	0	1	0	0	0	0	0	1	1	0	1	1	1	0					0	0	0
633	2	1	2	2	1	1	0	0	1	0	0	38.8	1	1403	GP	1	1	1	1	0	0	0	0	0	0	1	0	1	1	0	0	0	0	1	PARACETAMOL	3	4		1	0	0
634	1	1	1	3	2	0	0	0	1	1	0	39.8	1	696	GP	1	2	1	1	0	0	0	0	0	0	1	0	0	0	0	0	0	0	1	PARACETAMOL	1	4		1	0	0
635	2	4	2	1	1	0	0	1	1	1	0	38.9	1	662	GP	1	3	1	1	0	0	0	0	0	0	1	0	0	0	0	0	0	0	1	PARACETAMOL	3	3		1	0	0
636	1	1	1	2	1	1	0	0	0	0	0	38.8	1	194	GP	1	1	1	1	0	1	0	0	0	0	0	0	0	0	0	0	0	0	1	PARACETAMOL	3	4		1	0	0
637	4	6	4	1	1	1	0	0	0	1	0	39.8	1	587	GP	0	1	0	1	1	0	0	0	0	1	0	0	1	1	0	1	1	0	1	PARACETAMOL	3	4		1	1	0
638	4	6	2	1	1	1	0	0	0	0	0		0	1525	GP	0	1	1	1	1	0	0	0	0	1	0	0							1	PARACETAMOL	3	4		1	0	0
639	1	5	3	2	2	1	0	0	1	1	0	38.8	1	720	GP	2	3	1	1	1	0	0	0	0	0	1	0	1	0	1	1	0	0	1	PARACETAMOL	3	4		1	0	1
640	1	7	4	1	1	1	0	0	0	0	0	39.5	1	1275	GP	1	2	1	1	0	1	0	0	0	0	0	0	0	0	0	0	0	0	1	PARACETAMOL	3	3		1	0	0
641	1	7	2	1	1	0	0	0	1	1	0	38.7	1	611	GP	1	1	0	1	1	0	0	0	0	0	1	0	0	0	0	0	0	0	1	PARACETAMOL	1	4		1	0	0
642	1	4	2	1	1	0	0	0	1	1	0	38.5	1	244	GP	2	1	1	1	0	0	0	0	0	0	1	0							1	PARACETAMOL	3	4		1	0	0
643	1	4	2	1	1	1	0	0	1	0	0	39	1	1518	GP	2	1	1	1	0	0	0	0	0	0	0	0	0	0	0	0	0	0	1	PARACETAMOL	3	4		1	0	0
644	1	4	3	2	2	1	0	0	1	0	0	39.5	1	384	GP	1	2	0	1	1	0	0	0	0	1	1	0	1	0	0	1	1	0	1	PARACETAMOL	3	5		1	0	0
645	2	4	2	1	1	1	0	0	1	0	0	38.05	0	583	GP	1	1	1	1	1	0	0	0	0	0	1	0	1	1	0	1	1	0	1	PARACETAMOL	3	4		0	0	1
646	1	4	3	3	2	1	0	0	1	0	0	40	1	178	GP	0	2	0	1	0	0	0	1	0	0	0	0	1	0	0	1	0	0	1	PARACETAMOL	1	4		1	0	0
647	1	7	4	1	1	0	1	1	0	0	0	38.7	1	1420	GP	2	3	1	1	0	0	1	0	0	0	0	0	1	1	0	1	0	0	1	PARACETAMOL	3	4		1	0	0
648	2	4	2	2	2	1	1	0	0	0	0	39.5	0	856	GP	0	3	1	1	0	1	0	0	0	0	0	0	0	0	0	0	0	0	1	PARACETAMOL	3	4		1	0	0
649	1	1	1	2	2	1	0	0	0	0	0	38.5	1	333	GP	2	1	1	1	0	0	0	0	0	0	1	0							1	PARACETAMOL	1	4		1	0	0
650	3		4	2	2	1	0	1	0	0	0	40	1	206	GP	2	3	1	1	0	1	0	0	0	0	0	0	1						1	PARACETAMOL	3	4		1	0	0
651	1	7	4	3	3	1	0	0	1	0	0	39	0	504	GP	0	2	1	0	1	0	0	0	0	0	0	0	0	0	0	0	0	0	1	PARACETAMOL	3	4		1	0	0
652	4	3	2	3	2	1	0	0	1	1	0	39	1	758	GP	1	1	1	1	1	0	0	0	0	0	1	0	1	1	0	1	0	0	1	PARACETAMOL	1	4		1	0	0
653	1	3	2	2	2	1	0	0	0	1	0	39	1	857	GP	2	1	0	1	0	0	0	0	0	1	0	0	0	0	0	0	0	0	1	PARACETAMOL	3	4		0	0	0
654	1	4	2	2	2	1	1	1	0	0	0	39.5	1	838	GP	1	1	1	1	0	0	1	0	0	0	0	0	1						1	PARACETAMOL	3	4		1	0	0
655	3	4	2	2	2	1	1	0	1	1	0	38.7	1	826	GP	0	1	1	1	1	0	0	1	0	0	0	0	1	1	0	0	0	0	1	PARACETAMOL	3	4		1	0	0
656	2	4	4	1	1	1	0	0	0	1	0	38.5	1	123	GP	1	1	1	1	0	0	0	0	0	0	1	0	1	1	1	0	0	0	1	IBUPROFENE	3	3		1	0	0
657	1	1	1	2	2	1	0	0	1	0	0	39.4	1	392	GP	2	2	1	1	1	0	0	0	0	0	1	0	1	0	0	1	0	0	1	PARACETAMOL	3	4		1	0	0
658	1	3	1	1	1	1	0	0	1	1	0	39.05	1	230	GP	0	1	1	1	0	0	0	0	0	0	1	0	0	0	0	0	0	0	1	PARACETAMOL	1	4		1	0	0
659	1	1	1	2	2	1	0	0	0	1	0	38.5	1	758	GP	1	1	1	1	1	0	0	0	0	0	1	0	1	1	0	1	0	0	1	PARACETAMOL	1	4		1	0	0
660	1	4	3	1	1	1	0	0	1	0	0	39	1	1291	GP	0	2	1	1	1	0	0	1	0	0	0	0	1						1	PARACETAMOL	3	4		1	0	0
661	1	5	3	1	1	1	0	0	0	1	0		0	831	GP	0	1	1	0	1	1	0	0	0	0	0	0	1	1	0	1	0	0	1	PARACETAMOL	3			1	0	0
662	1	4	2	2	2	1	0	0	0	0	0	38.2	1	383	GP	0	3	1	1	0	0	0	0	0	1	0	0	1	0	0	1	0	0	1	PARACETAMOL	3	4		1	1	0
663	1	7	2	3	3	0	0	0	1	1	0	38.5	1	484	GP	0	2	1	0	1	0	0	0	0	0	1	0	1	0	0	1	0	0	1	PARACETAMOL	1	4		1	0	0
664	1	4	2	1	1	0	0	0	1	1	0	38.5	1	116	GP	1	1	1	1	0	0	0	0	0	0	1	0	1	0	0	1	0	0	1	IBUPROFENE	1	2		1	1	0
665	1	7	3	3	3	0	0	0	1	1	0	38.8	1	545	GP	0	1	1	1	1	0	0	0	0	0	1	0	0	0	0	0	0	0	1	PARACETAMOL	3	4		1	0	0
666	1	4	3	2	2	0	0	0	0	1	0	38.5	1	490	GP	1	1	1	1	1	0	0	0	0	0	1	0	0	0	0	0	0	0	1	PARACETAMOL	3	4		1	0	0
667	1	7	3	3	2	1	0	0	1	1	0	39	1	1330	GP	1	2	0	0	0	0	0	0	0	0	1	0	1	0	0	0	1	1	1	PARACETAMOL	3	3		0	1	0
668	1	5	2	1	1	1	0	0	1	0	0	39	1	203	GP	0	1	1	1	1	0	0	0	0	0	1	0	1	1	1	0	0	0	1	PARACETAMOL	3	4		1	0	0
669	2	1	1	1	1	1	1	1	0	0	0	39.5	1	164	GP	0	3	1	1	0	0	1	0	0	0	0	0	0	0	0	0	0	0	1	PARACETAMOL	1	4		1	0	0
670	1	3	2	1	1	1	0	0	1	1	0	40	1	1398	GP	0	2	1	1	1								0	0	0	0	0	0	1	PARACETAMOL	1	3		1	0	0
671	1	7	4	3	2	1	0	0	1	1	0	39	1	297	GP	2	1	1	1	0	0	0	0	0	0	1	0	0	0	0	0	0	0	1	PARACETAMOL	1	4		1	0	0
672	1	4	3	2	1	1	0	0	0	1	0	39	1	844	GP	0	2	1	1	1	1	0	0	0	0	0	0	0	0	0	0	0	0	1	PARACETAMOL	1	5		0	0	0
673	1	1	1	2	2	1	0	0	0	1	0	39.6	1	257	GP	1	2	1	1	0	0	0	0	0	1	0	0	1	1	0	0	0	0	1	IBUPROFENE	3	3		1	0	0
674	1	7	4	3	2	1	1	1	0	0	0	38.9	1	226	GP	2	1	1	0	0	0	1	0	0	0	0	0	0	0	0	0	0	0	1	PARACETAMOL	3	3		0	1	0
675	1	5	3	2	2	1	1	1	0	0	0	39.2	0	664	GP	1	1	1	1	0	0	1	0	0	0	0	0	1	1	0	1	0	0	1	PARACETAMOL	3	4		1	0	0
676	1	1	2	1	1	0	0	0	0	0	0	39	1	765	GP		1	1	1	0	0	0	0	0	1	0	0	1	1	0	0	0	0	1	PARACETAMOL	3	3		1	0	0
677	1	5	3	2	1	1	0	0	1	1	0	38.7	1	126	GP	1	1	1	1	0	0	0	0	0	0	1	0	1	1	0	1	0	0	1	IBUPROFENE	3	3		1	0	0
678	1	4	4	2	2	1	0	0	0	0	0	38.9	1	1434	GP	1	1	1	1	1	1	0	0	0	0	0	0	1	1	0	1	1	0	1	PARACETAMOL	3	4		1	0	0
679	1	1	1	1	1	0	0	0	1	1	0	39	1	1390	GP	2	2	0	1	0	0	0	0	0	0	1	0	1	0	1	0	0	0	1	PARACETAMOL	3	6		1	0	0
680	2	1	2	3	3	0	0	0	1	1	0	39.8	1	772	GP	2	2	1	1	1	0	0	0	0	0	0	0	0	0	0	0	0	0	1	PARACETAMOL		3		1	0	0
681	1	7	2	3	1	1	0	0	0	1	0	39.4	1	723	GP	1	1	1	1	0	0	0	0	0	1	0	0	1	1	0	1	0	0	1	PARACETAMOL	3	3		1	0	0
682	1	7	4	1	1	0	0	1	1	1	0	38.5	1	624	GP	1	1	0	0	1	0	0	0	0	0	0	0	0	0	0	0	0	0	1	PARACETAMOL	3	4		1	0	0
683	1	2	2	1	1	1	0	0	1	1	0	38.8	1	70	GP	2	1	1	0	1	0	0	0	0	0	1	0	1	1	0	0	0	1	1	PARACETAMOL	3	3		1	0	0
684	1	5	4	2	1	0	1	0	1	0	0	39.6	1	473	GP	1	2	0	0	0	0	0	0	0	0	1	0	1	1	0	1	0	0	1	PARACETAMOL	1	4		1	0	0
685	1	7	3	3	2	1	0	0	1	1	0	38.4	1	93	GP	2	1	1	0	1	0	0	0	0	0	1	0	1	1	0	0	1	0	1	PARACETAMOL	3	4		1	1	0
686	1	1	1	1	1	0	0	0	1	1	0	38.2	1	827	GP	2	1	1	1	1	0	0	0	0	0	1	0	0	0	0	0	0	0	1	PARACETAMOL	3			1	0	0
687	2	4	2	2	2	1	0	0	0	0	0	38.4	1	844	GP	0	2	1	1	0	0	0	0	0	1	0	0	1	1	0	1	0	0	1	IBUPROFENE	3	4		1	0	0
688	2	5	4	1	1	1	0	0	0	0	0	38.7	0	612	GP	2	3	0	0	1	0	0	0	0	0	0	0	1	0	1	1	0	0	1	PARACETAMOL	1	4		1	0	0
689	1	4	4	2	2	1	1	1	1	1	0	37.9	1	54	GP	0	1	1	1	0	0	0	0	0	0	1	0	0	0	0	0	0	0	0					0	0	0
690	1	7	3	1	1	1	0	0	1	1	0	39	1	605	GP	2	1	1	1	1	1	0	0	0	0	1	0	1	1	0	0	0	1	1	PARACETAMOL	1	3		1	0	0
691	1	4	3	3	3	1	1	0	1	1	0	39.2	1	312	GP	1	1	1	1	0	0	0	0	0	0	1	0	1	1	1	1	0	0	1	PARACETAMOL	3	4		1	0	0
692	2	2	4	2	1	1	0	0	0	0	0	38.08	0	19	GP	2	2	1	1	0	1	0	0	0	0	0	0	0	0	0	0	0	0	1	PARACETAMOL	1	3		1	0	0
693	1	1	2	3	3	1	0	0	1	1	0	39.4	1	354	GP	1	1	1	1	0	0	0	0	0	1	0	0	1	1	1	1	1	0	1	IBUPROFENE	3	4		1	0	0
694	1	4	3	2	2	1	0	0	1	0	0	39	0	234	GP	2	3	0	1	0	0	0	0	0	0	1	0	0	0	0	0	0	0	1	PARACETAMOL	1	4		1	0	0
695	2		2	2	1	1	0	0	1	1	0	38	1	338	GP	2	1	1	0	1	0	0	0	0	1	0	0	0	0	0	0	0	0	0					1	0	0
696	2	1	1	2	2	1	0	1	1	1	0	38.3	0	575	GP	1	1	1	1	0	0	0	0	0	0	1	0	1	0	0	1	0	0	1	PARACETAMOL	3	4		1	0	0
697	1	5	3	3	3	1	0	0	1	1	0	39	1	666	GP	1	1	1	1	0	0	0	0	0	0	1	0	1	1	0	1	0	0	1	PARACETAMOL	1	4		1	0	0
698	1	4	3	2	2	1	0	0	1	1	0	38.5	1	73	GP	2	3	1	1	0	0	0	0	0	0	1	0	0	0	0	0	0	0	1	PARACETAMOL	3	4		1	0	0
699	2	4	2	2	1	0	0	1	0	0	0	39.4	1	741	GP	1	1	1	1	0	1	0	0	0	0	0	0	0	0	0	0	0	0	1	IBUPROFENE	3	3		1	0	0
700	1	7	3	3	3	0	0	0	1	1	0	39.8	1	463	GP	1	1	1	1	0	0	0	0	0	0	1	0	0	0	0	0	0	0	1	PARACETAMOL				0	0	0
701	1	7	3	2	2	0	0	0	0	1	0	38.05	0	1513	GP	0	1	0	0	1	0	0	0	0	0	1	0	0	0	0	0	0	0	1	PARACETAMOL	1	4		1	0	0
702	4	2	4	2	2	1	0	0	0	0	0	38.5	1	747	GP	1	2	0	0	1	1	0	0	0	1	0	0	1	1	0	1	0	0	1	PARACETAMOL	3	4		1	0	0
703	1	4	3	2	2	0	0	0	1	1	0	38.8	1	13	GP	2	2	0	0	1	0	0	0	0	0	1	0	1	0	0	1	0	0	1	PARACETAMOL				0	0	0
704	1	1	1	1	1	0	0	0	1	0	0	38.5	1	815	GP	2	3	0	1	0	0	0	0	0	1	0	0	0	0	0	0	0	0	1	PARACETAMOL	3	4		1	0	0
705	1	7	2	3	3	1	0	0	0	0	0	38.5	1	1466	GP	1	1	1	0	1	0	0	0	0	1	0	0	1	0	1	1	0	0	1		1	3		1	0	0
706	1	3	4	2	2	1	0	0	1	1	0	38.5	1	1359	GP	0	1	1	0	1	0	0	0	0	0	1	0	1						1	PARACETAMOL	3	4		1	0	0
707	3	3	3	2	2	0	0	0	1	1	0	38.81	1	527	GP	0	2	0	1	1	0	0	1	0	0	0	0	0	0	0	0	0	0	1	PARACETAMOL	3	4		0	1	0
708	1	3	1	2	2	1	0	0	1	0	0	39.2	1	1517	GP	1	1	1	1	0	0	0	0	0	1	0	0	1	0	0	1	0	0	1	PARACETAMOL	3	4		1	0	0
709	1	1	1	1	1	1	1	1	0	0	0	38.5	1	497	GP	1	1	1	1	0	0	1	0	0	0	0	0	1	1	0	0	0	0	1	PARACETAMOL	1	4		1	0	0
710	1	4	2	1	1	0	0	0	1	1	0	39.5	1	531	GP	1	2	1	1	0	0	0	0	0	0	1	0	0	0	0	0	0	0	1	PARACETAMOL	3	4		0	0	0
711	1	7	4	2	2	1	0	0	1	1	0	38.7	1	587	GP	0	1	1	1	1	0	0	0	0	0	1	0	1	1	0	1	0	0	1	PARACETAMOL	3	4		1	0	0
712	1	4	2	2	1	1	1	1	1	1	0	39.8	1	1429	GP	0	1	1	1	1	0	1	0	0	0	0	0	1	0	1	1	1	0	1	PARACETAMOL	1	4		1	0	0
713	1	7	4	1	1	1	0	0	0	0	0		0	488	GP	1	2	1	0	1	1	0	0	0	0	0	0	1	0	0	1	0	0	1	IBUPROFENE	3	3		1	0	0
714	1	1	1	3	2	1	0	0	0	1	0	38.9	1	1352	GP	2	1	0	1	1	0	0	0	0	0	1	0	1	1	0	1	0	0	1	PARACETAMOL	3	4		1	0	0
715	1	3	2	1	1	0	0	0	1	1	0	38.5	0	1356	GP	1	1	0	1	1	0	0	0	0	0	1	0	1	0	0	1	0	0	1	PARACETAMOL	3	4		0	1	0
716	3	3	1	1	1	1	0	0	1	1	0	39.8	1	712	GP	0	2	0	0	1	0	0	1	0	0	0	0	1	0	0	0	1	0	1	PARACETAMOL	3	4		1	0	0
717	1	1	1	3	1	0	1	1	0	0	0	39.2	1	1264	GP	2	3	0	1	1	0	1	0	0	0	0	0	0	0	0	0	0	0	1	PARACETAMOL	3	3		1	0	0
718	1	3	2	1	1	0	0	0	1	1	0		0	611	GP	1	1	0	0	1	0	0	0	0	0	1	0	0	0	0	0	0	0	1	PARACETAMOL	1	4		1	0	0
719	1	4	2	1	1	1	0	1	1	1	0	38.6	1	374	GP	0	1	0	0	1	0	0	0	0	0	0	0	0	0	0	0	0	0	1	PARACETAMOL	3	4		1	0	0
720	1	3	1	2	2	1	0	0	0	0	0	38.9	1	293	GP	1	2	0	1	1	1	0	0	0	0	0	0	1	1	0	1	0	0	1	PARACETAMOL	3	3		1	0	0
721	1	4	2	2	1	1	0	1	0	0	0	39	1	1310	GP	0	2	0	1	0	0	1	0	0	0	0	0	1	1	0	1	0	0	1	PARACETAMOL				1	0	0
722	1	4	4	2	1	1	0	0	0	1	0	39.5	1	814	GP	2	1	1	1	1	0	0	0	0	0	1	0	1	1	0	1	0	0	1	PARACETAMOL	3	4		1	0	0
723	1	4	1	2	2	1	0	0	1	1	0	39	1	366	GP	0	1	1	1	0	0	0	1	0	0	0	0	1	1	0	1	0	1	1	PARACETAMOL	3	4		1	0	0
724	1	4	3	2	2	0	0	0	0	1	0	38.5	1	645	GP	2	2	0	1	0	0	0	0	0	0	1	0	0	0	0	0	0	0	1	PARACETAMOL	1	4		1	0	0
725	1	7	4	3	2	1	0	0	0	1	0	38.5	1	287	GP	2	1	1	1	1	0	0	0	0	0	1	0	0	0	0	0	0	0	1	PARACETAMOL	1	3		1	0	0
726	2	4	2	2	2	1	0	0	0	1	0	39	1	684	GP	0	2	1	1	0	0	0	1	0	0	0	0	1						1	PARACETAMOL	3	6		1	0	0
727	1	3	2	3	3	1	0	0	1	1	0	39.5	1	400	GP	1	2	1	1	0	0	0	0	0	1	0	0	0	0	0	0	0	0	1	IBUPROFENE	3	3		1	1	0
728	1	7	4	1	1	0	0	0	0	1	0	38	1	806	GP	0	1	1	0	0	0	0	0	0	0	1	0	1	1	0	1	0	0	1	PARACETAMOL	1	3		1	0	0
729	1	4	3	2	2	0	0	0	1	1	0	38.5	1	1521	GP	2	2	1	0	0	0	0	0	0	0	1	0	0	0	0	0	0	0	1	PARACETAMOL	3	3		0	0	0
730	2	5	2	2	2	0	0	0	0	1	0	38.7	1	469	GP	1	1	0	1	1	0	0	0	0	0	1	0	0	0	0	0	0	0	1	PARACETAMOL	3	4		1	0	0
731	1	5	3	1	1	0	0	0	0	1	0	38.9	1	694	GP	1	3	1	1	0	0	0	0	0	0	1	0	1	1	0	0	1	0	1	PARACETAMOL	3	3		1	0	0
732	2	4	2	3	2	0	1	1	0	0	0	39	1	682	GP	1	3	0		0	0	1	0	0	0	0	0	0	0	0	0	0	0	0					1	0	0
733	1	3	4	3	2	1	0	0	0	1	0	39.5	1	235	GP	1	1	0	0	1	0	0	0	0	1	1	0	1	1	0	0	0	0	1	IBUPROFENE	3	3		1	0	0
734	1	2	2	3	3	1	0	0	1	1	0	38.5	0	658	GP	0	2	1	0	1	0	0	0	0	0	1	0	1	1	0	1	0	0	1	PARACETAMOL	3	4		1	0	0
735	1	7	4	1	1	1	0	0	1	0	0	38	1	818	GP	0	1	1	1	0	0	0	0	0	0	1	0	1	0	0	1	0	0	1	PARACETAMOL	3	3		1	0	0
736	1	1	1	3	1	1	0	0	1	1	0	38.7	1	222	GP	2	2	1	1	1	0	0	0	0	0	1	0	0	0	0	0	0	0	1	PARACETAMOL	1	4		1	0	0
737	1	4	2	3	2	1	0	0	0	1	0		0	492	GP	1	2	1	0	0	0	0	0	0	1	0	0	1	1	0	0	0	0	1	IBUPROFENE	3	4		1	0	0
738	1	3	2	2	2	0	0	0	1	0	0	38.4	1	675	GP	2	2	1	1	1	0	0	0	0	0	0	0	1	0	1	1	0	0	1	PARACETAMOL	3	4		1	0	0
739	1	4	4	3	3	1	0	0	0	1	0	38.5	1	747	GP	1	2	1	1	1	0	0	0	0	0	1	0	0	0	0	0	0	0	1	PARACETAMOL	3	4		1	0	0
740	1	1	2	2	2	1	0	0	0	1	0	39	1	520	GP	1	1	1	1	0	0	0	0	0	0	1	0	1	1	0	1	0	0	1	PARACETAMOL		3		1	0	0
741	1	2	1	2	2	1	0	0	1	0	0	38.8	1	1493	GP	1	2	1	1	0	0	0	0	0	0	1	0	0	0	0	0	0	0	1	PARACETAMOL	1	3		1	0	0
742	1	1	1	1	1	1	0	0	0	1	1	39	1	242	GP	0	1	1	0	0	0	0	0	0	0	0	1	1	1	0	1	0	0	1	PARACETAMOL	3	4		1	0	0
743	2	4	2	1	1	1	0	1	1	1	0	40	1	561	GP	2	1	1	1	1	0	0	1	0	0	0	0	1	0	0	1	0	0	1	PARACETAMOL	1	4		1	0	0
744	1	1	2	2	2	1	0	0	1	1	0	39	1	482	GP	2	1	1	1	1	0	0	0	0	0	1	0	0	0	0	0	0	0	1	PARACETAMOL	3	3		1	0	0
745	1	1	1	3	1	1	0	0	0	0	0	39	1	1517	GP	1	1	1	1	0	0	0	0	0	0	1	0	0	0	0	0	0	0	1	PARACETAMOL	1	4		1	0	0
746	1	7	4	2	1	1	0	0	1	0	0	39.9	0	260	GP	2	2	1	0	1	0	0	0	0	0	1	0	1	0	0	1	0	0	1	PARACETAMOL	3	4		1	0	0
747	1	5	3	3	2	1	1	0	1	1	0	39	1	301	GP	1	1	1	1	0	0	0	0	0	1	1	0	0	0	0	0	0	0	1	PARACETAMOL	1	3		1	0	0
748	1	4	3	1	1	0	0	0	1	1	0		0	386	GP	2	2	1	0	1	0	0	0	0	0	0	0	0	0	0	0	0	0	1	ACIDE ACETYLSALICYLIQUE	3	4		1	0	0
749	2	4	1	2	1	1	0	0	0	0	0	39.5	1	8	GP	1	2	1	1	0								0	0	0	0	0	0	1	PARACETAMOL	1	4		1	0	0
750	1	4	4	1	1	1	0	0	1	0	0	39	1	227	GP	0	1	1	1	1	1	0	0	0	0	0	0	0	0	0	0	0	0	1	PARACETAMOL	3	4		0	0	0
751	2	5	3	2	2	0	0	0	1	1	0	39.01	1	1321	GP	1	2	1	1	0	0	0	0	0	0	0	0	0	0	0	0	0	0	1	PARACETAMOL	1	4		1	0	0
752	3	1	1	2	2	1	0	0	1	1	0	39.01	1	274	GP	1	1	1	1	0	0	0	0	0	0	0	0	0	0	0	0	0	0	1	PARACETAMOL	3	3		1	0	0
753	1	1	1	2	2	0	0	0	0	1	0	38.7	1	329	GP	1	2	1	1	0	0	0	0	0	0	1	0	1	0	0	0	1	0	1	PARACETAMOL	1	4		1	0	0
754	2	1	1	3	2	1	0	0	1	0	0	39	1	537	GP	0	3	1	1	0	1	0	0	0	0	0	0	0	0	0	0	0	0	1	IBUPROFENE	2	3		1	0	0
755	1	5	4	3	3	1	0	1	0	0	0	39.02	1	1488	GP	1	3	1	0	0	1	0	0	0	0	0	0	0	0	0	0	0	0	1	PARACETAMOL	3	4		1	0	0
756	1	7	3	3	2	1	1	1	1	1	0	38	1	584	GP	0	2	1	1	0	0	0	0	0	0	1	0	1	0	0	1	0	0	1	PARACETAMOL	3	3		1	0	0
757	1	1	1	1	1	1	0	0	0	1	0	39	1	839	GP	0	1	1	1	1	0	0	0	0	1	0	0	0	0	0	0	0	0	1	PARACETAMOL	3			0	0	0
758	2	1	1	2	2	1	0	0	0	0	0	39.2	1	494	GP	0	1	1	1	0	0	0	0	0	1	0	0	0	0	0	0	0	0	1	IBUPROFENE	3	3		1	0	0
759	4	6	4	1	1	0	0	0	1	1	0	38.8	1	263	GP	2	1	1	0	1	0	0	0	0	0	1	0	0	0	0	0	0	0	1	PARACETAMOL	1	3		1	0	0
760	1	4	2	3	2	1	0	0	1	0	0	38.8	1	855	GP	2	3	1	1	1	0	0	0	0	0	0	0	1	0	1	1	0	0	1	PARACETAMOL	3	4		1	0	0
761	2	2	3	3	3	0	0	0	0	1	0	38.4	1	488	GP	1	2	0	1	1	0	0	0	0	0	1	0	0	0	0	0	0	0	1	IBUPROFENE	3	3		1	0	0
762	1	1	2	2	2	1	0	1	0	1	0	38.2	1	809	GP	2	1	1	0	1	0	0	0	0	0	1	0	1	0	0	0	1	0	1	PARACETAMOL	1			0	1	0
763	1	7	2	3	2	0	0	0	1	1	0	38.6	1	621	GP	1	2	1	1	0	0	0	0	0	0	1	0	1	1	0	1	0	0	1	PARACETAMOL	1	3		1	0	0
764	1	4	2	2	2	1	0	0	0	0	0	39.5	1	634	GP	1	2	1	1	0	0	0	1	0	0	0	0	1	0	1	0	0	0	1	IBUPROFENE	3			1	0	0
765	2	1	1	1	1	1	0	0	0	1	0	39	1	684	GP	0	2	1	1	0	0	0	0	0	1	0	0	1						1	PARACETAMOL	3	6		1	0	0
766	1	7	1	3	1	0	0	0	0	0	0	38.5	1	1431	GP	2	1	1	0	1														0					1	0	0
767	1	4	2	3	2	1	0	0	1	0	0	38.7	1	1359	GP	0	1	1	1	0	0	0	1	0	0	0	0	1	1	0	1	0	0	1	PARACETAMOL	1	4		1	0	0
768	1	4	2	2	2	1	0	0	1	1	0	38.9	1	254	GP	1	1	1	0	1	0	0	0	0	0	1	0	0	0	0	0	0	0	1	PARACETAMOL	3	4		1	0	0
769	1	7	3	2	2	1	0	0	1	1	0	38	1	1300	GP	0	1	1	1	0	0	0	0	0	0	1	0	0	0	0	0	0	0	0					1	0	0
770	1	4	3	3	2	1	0	1	0	0	0	38.06	1	15	GP	2	2	1	1	0	0	1	0	0	0	0	0	0	0	0	0	0	0	1	PARACETAMOL	3	3		1	0	0
771	1	1	1	3	3	1	0	0	0	0	0	39.5	1	411	GP	2	2	1	1	0	1	0	0	0	0	0	0	1	1	0	0	0	0	1	IBUPROFENE	1	3		1	0	0
772	1	4	2	3	3	0	0	0	1	1	0	39	1	306	GP	0	2	1	1	0	0	0	0	0	0	0	0	1	1	0	0	1	1	1	PARACETAMOL	1	4		1	0	0
773	1	5	4	1	1	1	0	1	0	0	0	38.9	1	855	GP	2	3	1	1	1	0	0	0	0	1	0	0	1	0	0	1	0	0	1	PARACETAMOL	3	4		1	0	0
774	2	5	4	2	1	1	0	0	1	0	0	39	1	1419	GP	1	1	1	0	1	0	0	1	0	0	0	0	1	1	0	1	0	0	1	PARACETAMOL	1	4		1	0	0
775	1	1	2	2	2	1	0	0	0	0	1	38.7	1	157	GP	1	3	1	1	0	0	0	0	0	0	0	1	1	1	0	1	0	0	1	PARACETAMOL	3	4		1	0	0
776	2	4	2	2	2	1	0	0	0	0	0	38.7	1	1292	GP	0	2	1	0	0	1	0	0	0	0	0	0	1						1	PARACETAMOL	3	4		1	0	0
777	2	4	1	3	2	1	0	0	1	1	0	39.5	1	1414	GP	1	3	1	1	1	0	0	1	0	0	0	0	1	1	0	0	1	0	1	PARACETAMOL	1	4		1	0	0
778	1	7	4	2	2	0	1	0	1	1	0	39	1	1302	GP	1		1	1	0	0	0	0	0	1	0	0	1	1	0	1	0	0	1	PARACETAMOL	3	4		1	0	0
779	1	4	3	2	2	1	0	0	1	1	0	38.5	1	212	GP	1	1	0	1	0	0	0	0	0	0	1	0	0	0	0	0	0	0	1	PARACETAMOL	3	3		1	0	0
780	2	1	1	2	1	1	0	0	1	1	0	38.4	1	1356	GP	1	1	1	1	1	0	0	0	0	1	0	0	0	0	0	0	0	0	1	PARACETAMOL	3	4		1	0	0
781	2	3	2	2	2	1	1	0	0	1	0	38.8	1	345	GP	0	2	1	1	0	1	1	0	0	0	0	0	0	0	0	0	0	0	1	PARACETAMOL	3	4		1	0	0
782	1	4	2	1	1	0	0	0	1	1	0	38.7	1	821	GP	1	1	0	0	0	0	0	0	0	0	1	0	0	0	0	0	0	0	1	PARACETAMOL	1	3		1	0	0
783	2	1	1	2	2	0	0	0	1	1	0	39	1	100	GP	1	3	0	1	0	0	0	1	0	0	0	0	0	0	0	0	0	0	1	PARACETAMOL	3			1	0	0
784	1	3	1	3	3	1	0	0	0	1	0	39.5	1	1412	GP	1	1	1		1	1	0	0	0	0	0	0	1						1	PARACETAMOL	3	4		1	0	1
785	1	4	2	2	1	1	0	0	1	1	0	38.8	1	268	GP	2	2	1	1	0	0	0	0	0	0	1	0	0	0	0	0	0	0	1	PARACETAMOL	3	4		1	0	0
786	2	4	2	3	3	0	0	0	1	0	0	38.5	1	348	GP	0	2	0	0	0	0	0	0	0	0	0	0	0	0	0	0	0	0	1	PARACETAMOL	1	4		1	0	0
787	1	5	3	2	2	0	0	0	1	1	0	38	1	735	GP	1	3	1	1	1	0	0	0	0	0	1	0	0	0	0	0	0	0	1	PARACETAMOL	1	4		1	0	0
788	1	4	2	2	2	0	0	0	0	0	1	39.6	1	424	GP	0	2	1	1	0	0	0	0	0	0	0	1	1	1	0	1	0	0	1	PARACETAMOL	3	4		1	0	0
789	1	4	2	1	1	0	1	0	1	1	0	39.1	1	184	GP	1	1	1	1	0	0	0	0	0	0	1	0	0	0	0	0	0	0	1	PARACETAMOL	2	4		1	0	0
790	1	7	1	1	1	1	0	0	0	1	0	38.6	1	617	GP	0	1	0	0	1	0	0	0	0	0	1	0	1	1	0	0	1	1	1	PARACETAMOL	3	3		1	0	0
791	1	1	1	2	2	1	0	0	0	0	0	38.2	1	596	GP	1	3	1	1	1	0	0	1	0	0	0	0	0	0	0	0	0	0	1	IBUPROFENE	3			1	0	0
792	1	5	4	3	3	1	0	0	0	1	0	38.5	1	164	GP	0	3	1	1	0	0	0	0	0	1	0	0	0	0	0	0	0	0	1	PARACETAMOL	3	4		1	0	0
793	4	7	4	1	1	1	0	0	0	0	0	38.5	1	843	GP	1	1	0	0	1	1	0	0	0	0	0	0	0	0	0	0	0	0	1	PARACETAMOL	3	4		1	0	0
794	1	7	3	2	2	0	0	0	1	1	0	38.3	1	311	GP	2	2	0	0	1	0	0	0	0	1	0	0	1	1	1	0	0	0	1	PARACETAMOL	3	3		1	0	0
795	4	6	3	1	1	1	1	0	0	1	0	39	1	344	GP	1	2	0	0	0	0	1	0	0	0	0	0	1	1	0	1	0	0	1	PARACETAMOL		4		1	0	0
796	1	4	1	2	2	0	0	0	0	1	0	39.5	1	1423	GP	0	2	1	1	0	0	0	0	0	0	1	0	1	1	0	0	0	0	1	IBUPROFENE	3	3		0	1	0
797	1	1	1	2	2	0	0	1	0	1	0	38.8	1	150	GP			1	1	0	0	0	0	0	1	0	0	1	0	0	0	1	0	1	PARACETAMOL	3	4		1	0	0
798	2	1	1	2	2	1	0	0	1	0	0	38.9	1	254	GP	1	1	1	1	0	0	0	0	0	1	0	0	1	1	0	1	0	0	1	PARACETAMOL	3	4		1	0	0
799	4	6	4	1	1	1	0	0	1	1	0	38.5	1	349	GP	1	1	1	0	1	0	0	0	0	0	1	0	1	1	0	0	0	0	1	PARACETAMOL	1	4		1	0	0
800	1	1	1	2	2	0	0	1	1	0	0	39.7	0	518	GP	0	2	0	1	0	0	0	0	0	1	0	0	1	1	0	1	0	0	1	PARACETAMOL	3	4		1	0	0
801	1	4	1	2	1	1	0	1	0	0	0	39	0	524	GP	1	2	1	1	1	0	0	0	0	1	0	0	1	0	0	1	0	0	1	PARACETAMOL	3	3		1	0	0
802	1	1	1	2	2	1	0	0	0	1	0	39	1	788	GP	1	2	1	1	0	1	0	0	0	0	0	0	0	0	0	0	0	0	1	IBUPROFENE	3			1	0	0
803	4	6	3	1	1	1	0	1	1	1	0	39	1	713	GP	2	2	1	1	0	1	0	0	0	0	0	0	1	1	1	1	0	0	1	PARACETAMOL	3	4		1	0	0
804	1	3	2	2	2	1	0	0	1	0	0		0	735	GP	1	3	1	0	1	1	0	0	0	0	0	0	1	1	0	1	0	0	1	PARACETAMOL	1	4		1	0	0
805	1	5	3	2	2	1	0	0	1	0	0	38.8	1	826	GP	0	1	1	1	1	0	0	0	0	0	1	0	0	0	0	0	0	0	1	PARACETAMOL	3	2		1	0	0
806	1	4	2	1	1	0	0	0	1	1	0	39	1	741	GP	1	1	1	1	0	0	0	0	0	0	1	0	0	0	0	0	0	0	1	IBUPROFENE	3			1	0	0
807	1	4	3	3	3	1	0	0	1	1	0	39.8	1	463	GP	1	1	1	1	0	0	0	1	0	0	0	0							1	PARACETAMOL	1			0	0	0
808	1	5	3	1	1	1	0	0	0	1	0	39	1	1316	GP	0	2	1	1	0	1	0	0	0	0	0	0	0	0	0	0	0	0	1	PARACETAMOL	3	4		1	0	0
809	2	4	2	1	1	1	0	0	1	1	0	38.5	1	452	GP	2	1	1	1	0	0	0	0	0	0	1	0	0	0	0	0	0	0	1	PARACETAMOL	3	4		0	0	0
810	1	4	2	3	2	1	0	0	0	0	0	39.2	1	409	GP	2	2	0	0	1	1	0	0	0	0	0	0	0	0	0	0	0	0	1	PARACETAMOL	2	4		1	0	0
811	1	7	4	3	3	1	0	0	0	0	0		0	382	GP		1	1	0	0	1	0	0	0	0	0	0	0	0	0	0	0	0	1	IBUPROFENE	2	3		1	0	0
812	2	4	2	2	1	1	1	1	0	0	0	38.5	1	1377	GP	2	1	1	1	0	0	1	0	0	0	0	0	0	0	0	0	0	0	1	PARACETAMOL	1	4		1	0	0
813	3	4	4	3	2	1	0	0	0	0	0	39	0	403	GP	1	1	0	0	1	0	0	0	0	0	1	0	1	1	0	0	0	0	1	PARACETAMOL	2	3		1	0	0
814	1	1	1	1	1	1	0	0	1	0	0		1	123	GP	1	1	1	1	0	0	0	0	0	0	0	0	1	1	0	1	0	0	1	PARACETAMOL	3	4		1	0	0
815	2	4	2	3	2	1	0	0	0	0	0	39.5	1	788	GP	1	2	1	1	0	1	0	0	0	0	0	0	0	0	0	0	0	0	1	PARACETAMOL	1	4		1	0	0
816	1	5	3	2	1	1	0	1	0	0	0	39.4	1	255	GP	2	3	0	0	1	1	0	0	0	0	0	0	1	0	1	1	0	0	1	PARACETAMOL	3			1	0	0
817	1	7	4	3	3	1	0	0	1	1	0	38.5	1	773	GP	1	1	1	1	0	0	0	0	0	0	1	0	1	0	0	1	0	0	1	PARACETAMOL	3	4		1	0	0
818	1	3	2	2	2	0	0	0	1	1	0	39.1	1	299	GP	2	1	0	1	1	0	0	0	0	0	1	0	1	1	0	0	0	0	1	PARACETAMOL	3	4		1	0	0
819	1	4	2	2	2	1	0	0	0	0	0	38.4	1	580	GP	2	1	1	1	0	1	0	0	0	0	0	0	0	0	0	0	0	0	1	PARACETAMOL	3	3		1	0	0
820	1	4	3	1	1	1	0	0	0	0	0		0	781	GP	0	1	1	0	1	0	0	1	0	0	0	0	0	0	0	0	0	0	1	IBUPROFENE	3	4		0	1	0
821	4	4	2	2	1	1	0	0	1	0	0	39.1	1	1332	GP	0	1	0	1	0	0	0	0	0	0	0	0	0	0	0	0	0	0	1	IBUPROFENE	3	3		1	0	0
822	1	4	2	3	2	1	0	0	0	0	0	39	1	159	GP	0	1	0	1	1	0	0	0	0	1	0	0	0	0	0	0	0	0	1	PARACETAMOL	3			1	0	0
823	1	3	3	1	1	0	0	1	0	1	0	38.4	1	12	GP	1	1	1	1	0	0	0	0	0	0	1	0	1	0	0	1	0	1	1	PARACETAMOL	3	3		0	1	0
824	2	4	2	1	1	1	0	1	0	0	0	39.5	1	226	GP	2	1	1	1	0	1	0	0	0	1	0	0	0	0	0	0	0	0	1	PARACETAMOL	3	3		1	0	0
825	3	5	4	2	2	1	0	0	0	0	0	39.6	1	562	GP	2	2	1	1	1	0	0	0	0	1	0	0	1						1	ACIDE NIFLUMIQUE	1	2		0	0	1
826	1	5	4	2	1	1	0	0	1	1	0	38.2	1	662	GP	1	3	1	1	1	0	0	0	0	0	1	0	0	0	0	0	0	0	1	PARACETAMOL	3	4		1	0	0
827	1	4	4	2	1	0	0	0	1	1	0	39	1	70	GP	2	1	0	1	1	0	0	0	0	0	1	0	1	0	0	1	1	1	1	PARACETAMOL	1	3		1	0	0
828	1	7	3	1	1	0	0	0	0	0	0	38.8	1	252	GP	0	2	1	1	0	0	0	0	1	0	0	0	1						1	PARACETAMOL	1	4		1	0	1
829	1	7	3	3	3	0	0	0	1	1	0	39.5	1	608	GP	0	1	1	1	0	0	0	0	0	0	1	0	1	1	1	0	0	0	1	PARACETAMOL	3	4		1	0	0
830	1	7	2	3	3	0	0	0	0	0	0	39.5	1	381	GP	2	3	1	0	1	1	0	0	0	0	0	0	1	1	0	1	0	0	1	PARACETAMOL	3	4		1	0	0
831	1	4	2	2	2	1	0	0	0	1	0	39.5	1	320	GP	0	1	1	1	0	0	0	0	0	0	1	0	1	0	1	0	1	0	1	PARACETAMOL	1	4		1	0	0
832	1	5	3	3	3	0	0	0	0	0	0	38.5	0	587	GP	0	1	1	0	1	0	0	0	1	0	0	0	1	1	0	0	0	1	1	PARACETAMOL	1	4		1	0	0
833	1	1	2	3	2	1	0	0	1	0	0	39	1	777	GP	0	3	1	1	0	1	0	0	0	0	0	0	0	0	0	0	0	0	1	PARACETAMOL	3	4		1	0	0
834	1	1	1	1	1	1	0	0	1	1	0	39.5	1	520	GP	1	1	1	0	0	0	0	0	0	0	1	0	1	1	0	1	0	0	1	PARACETAMOL		3		1	0	0
835	4	6	2	2	2	1	0	0	1	0	0	39	1	668	GP	0	2	1	1	0	1	0	0	0	0	0	0	1	1	0	1	1	0	1	PARACETAMOL	3	4		1	0	0
836	1	4	1	2	1	0	0	0	1	1	0	39.8	1	685	GP	1	1	0	1	0	0	0	1	0	0	0	0	0	0	0	0	0	0	1	PARACETAMOL	1	4		0	0	0
837	1	7	4	3	3	1	0	1	0	1	0	37.8	1	363	GP	2	2	1	1	1	0	1	0	0	0	0	0	1	1	0	1	0	0	1	PARACETAMOL	1	4		1	0	0
838	1	4	1	2	1	1	1	1	1	1	0	40.5	1	1531	GP	0	2	1	1	0	0	1	0	0	0	1	0	1	1	0	1	0	1	1	PARACETAMOL	1	6		0	1	0
839	2	1	1	2	2	0	1	1	0	0	0	39.3	1	1300	GP	0	1	1	1	0	0	1	0	0	0	0	0	1	0	0	1	0	0	1	PARACETAMOL	1	4		1	0	0
840	1	4	3	2	2	1	0	0	1	1	0	40	1	1455	GP	2	2	1	1	0	0	0	0	0	0	1	0	1	1	0	1	1	0	1	PARACETAMOL	3	4		1	0	0
841	1	4	2	2	1	1	0	0	1	0	0	39.4	1	418	GP	2	1	1	1	1	1	0	0	0	0	0	0	0	0	0	0	0	0	1	PARACETAMOL	3	4		1	0	0
842	4	3	2	3	3	1	0	1	0	0	0	39.02	1	19	GP	2	2	0	0	1	0	1	0	0	0	0	0	0	0	0	0	0	0	1	PARACETAMOL	1	4		1	0	0
843	1	5	3	3	2	1	0	0	1	0	0	39.8	1	592	GP	1	3	1	1	1	1	0	0	0	0	0	0	0	0	0	0	0	0	1	PARACETAMOL	3	4		1	0	0
844	1	5	3	2	2	1	1	0	1	1	0	38	1	450	GP	0	2	1	1	0	0	1	0	0	0	1	0	0	0	0	0	0	0	0					1	0	0
845	1	5	4	1	1	1	1	0	0	0	0	38.5	1	628	GP	0	2	1	0	1	0	1	0	0	0	0	0	1	1	0	0	0	0	1	PARACETAMOL	3	4		1	0	0
846	3	1	1	3	2	0	1	1	0	0	0	39.8	1	241	GP	1	1	1	1	0	0	1	0	0	0	0	0	1	0	0	1	0	0	1	PARACETAMOL	3	3		1	0	0
847	1	5	3	2	2	0	0	0	1	1	0	38.8	1	132	GP	2	2	1	1	0	0	0	0	0	0	1	0	1	1	1	1	0	0	1	PARACETAMOL	3			1	1	0
848	1	1	1	3	2	1	0	0	0	0	0	39	0	294	GP	2	1	1	1	1	0	0	0	0	0	0	0	1	1	0	0	0	0	1	PARACETAMOL	3	3		1	0	0
849	1	3	2	3	2	0	0	0	1	1	0	39	1	466	GP	2	3	1	1	1	0	0	0	0	0	1	0	0	0	0	0	0	0	1	PARACETAMOL	3	3		0	0	0
850	1	7	2	3	3	0	0	0	1	1	0	38.5	1	621	GP	1	2	1	1	0	0	0	0	0	0	1	0	1	0	0	1	0	0	1	PARACETAMOL	1	4		1	0	0
851	2	3	1	1	1	1	0	0	1	0	0	39.5	1	1317	GP	0	3	1	1	0	0	0	0	0	0	1	0	1	1	1	1	1	0	1	PARACETAMOL	1	3		0	0	1
852	2	5	4	3	3	1	0	0	0	0	0	38.5	1	552	GP	0	1	1	0	1	0	0	0	0	0	1	0	0	0	0	0	0	0	1	PARACETAMOL	3	3		0	0	0
853	2	3	1	3	1	0	0	0	0	0	1	38.7	1	441	GP	0	2	1	1	0	0	0	0	0	0	0	1	1	0	1	1	0	0	1	PARACETAMOL	3			0	0	1
854	2	4	2	2	2	1	0	1	1	0	0	39	0	831	GP	0	1	0	0	0	0	0	0	0	1	0	0	1	1	0	1	0	0	1	PARACETAMOL	3	4		1	0	0
855	1	4	2	2	2	1	0	0	0	0	0	38.7	1	747	GP	1	2	1	1	1	1	0	0	0	0	0	0	1	1	0	1	0	0	1	PARACETAMOL	1	4		1	0	0
856	1	1	1	1	1	1	0	0	0	0	0	38.6	1	513	GP	2	2	1	1	1	1	0	0	0	0	0	0	0	0	0	0	0	0	1	PARACETAMOL	3	4		1	0	0
857	1	5	3	2	2	1	0	0	1	0	0	39.4	1	322	GP	0	3	1	1	0	0	0	0	0	1	0	0	1	0	0	1	0	0	1	PARACETAMOL	1	4		1	0	0
858	1	7	2	2	2	0	0	0	1	1	0	38.5	1	813	GP			1	1	0	0	0	0	0	0	1	0	1	0	0	1	1	0	1	PARACETAMOL	3	4		1	0	0
859	1	1	1	1	1	1	0	0	1	0	0	39	1	622	GP	2	2	1	1	0	0	0	0	0	1	0	0	1	0	0	0	0	1	1	PARACETAMOL	3	3		1	0	0
860	4	6	4	1	1	1	0	1	1	1	0	38	1	711	GP	0	2	0	1	0	0	0	0	0	0	1	0	0	0	0	0	0	0	1	KETOPROFENE	3	3		1	0	0
861	1	7	3	3	3	1	0	0	0	0	0	38.8	1	721	GP	0	2	1	0	1	0	0	0	0	1	0	0	1	1	0	1	0	0	1	PARACETAMOL	1			0	0	0
862	1	1	2	1	1	1	0	0	1	1	0	38.7	1	304	GP	2	3	1	1	1	0	0	0	0	0	1	0	1						1	PARACETAMOL	1			0	1	0
863	1	7	4	3	3	1	0	0	1	1	0	39	1	845	GP	0	1	1	1	0	0	0	0	0	1	0	0	1	1	1	1	0	0	1	PARACETAMOL	3	4		1	0	0
864	1	7	2	1	1	1	1	0	0	0	0	38.7	1	114	GP	1	1	1	1	0								0	0	0	0	0	0	1	PARACETAMOL	3	4		1	0	0
865	1	5	3	3	3	1	0	0	1	1	0	38.2	0	37	GP	1	2	1	1	0	0	0	0	0	0	1	0	0	0	0	0	0	0	1	PARACETAMOL	1	4		1	0	0
866	1	7	4	2	1	1	0	0	0	0	0	39.4	1	379	GP	1	3	1	1	0	1	0	0	0	0	0	0	0	0	0	0	0	0	1	IBUPROFENE	3	4		1	0	0
867	1	5	3	3	3	1	0	0	0	1	0	38.6	1	1462	GP	2	2	0	1	0	0	0	0	0	0	1	0	0	0	0	0	0	0	1	PARACETAMOL	3	3		1	0	0
868	1	1	1	3	1	0	0	0	1	1	0	39.2	1	1470	GP	2	3	1	0	1	0	0	0	0	0	1	0	1	1	0	1	0	0	1	PARACETAMOL	1	4		1	0	0
869	1	7	3	3	3	1	1	1	0	0	0	39	1	8	GP	1	2	1	1	0	0	1	0	0	0	0	0	1	1	0	1	0	0	1	PARACETAMOL	3	4		1	0	0
870	2	4	1	2	1	1	0	0	0	0	0	39.05	1	1316	GP	0	2	0	0	1	1	0	0	0	0	0	0	0	0	0	0	0	0	1	IBUPROFENE	3	4		1	0	0
871	2	7	4	2	2	0	1	1	0	0	0	38.5	1	1404	GP	1	1	1	1	0	0	1	0	0	0	0	0	0	0	0	0	0	0	1	ACIDE ACETYLSALICYLIQUE	3	3		1	0	0
872	4	6	4	1	1	1	0	0	0	0	0	38.75	1	1512	GP			0	1	0	0	0	0	0	1	0	0	0	0	0	0	0	0	1	ACIDE ACETYLSALICYLIQUE	3			1	1	0
873	1	4	4	3	3	1	1	0	1	1	0	38.2	1	184	GP	1	1	1	1	0	0	1	0	0	0	1	0	0	0	0	0	0	0	1	PARACETAMOL	3	4		0	0	0
874	1	7	2	2	2	1	1	0	1	1	0		0	266	GP	0	1	1	0	1	0	0	0	0	1	0	0	1	0	1	1	0	0	1	PARACETAMOL	3	4		1	0	0
875	1	1	1	1	1	1	0	0	1	1	0	38.3	1	1429	GP	0	1	1	0	1	0	0	1	0	0	0	0	1	0	1	1	0	0	1	PARACETAMOL	1	4		1	0	0
876	1	5	4	1	1	1	0	0	0	0	0		0	1512	GP			1	1	1	0	0	0	0	0	0	0	1	0	1	1	0	1	1	ACIDE ACETYLSALICYLIQUE	3			1	1	1
877	1	5	3	1	1	1	0	0	0	0	0	38.7	1	321	GP	1	1	0	1	0	0	0	0	0	1	0	0	0	0	0	0	0	0	1	IBUPROFENE	3	3		1	0	0
878	1	7	4	3	3	1	0	0	0	0	0	39	1	235	GP	1	1	1	1	0	1	0	0	0	0	0	0	1	1	0	0	0	0	1	IBUPROFENE	3	3		1	0	0
879	1	7	4	3	3	0	0	0	0	0	0	38	0	419	GP	0	2	0	0	1	0	0	0	1	0	0	0	0	0	0	0	0	0	1	PARACETAMOL	1	3		1	0	0
880	1	7	4	2	2	1	1	0	1	0	0	37.9	1	1290	GP	1	3	0	1	0	0	0	0	0	0	1	0	0	0	0	0	0	0	1	PARACETAMOL	3	3		1	0	0
881	1	1	1	3	3	1	0	0	0	1	0	38.7	1	552	GP	0	1	1	0	1	0	0	0	0	0	1	0	0	0	0	0	0	0	1	PARACETAMOL	3	3		1	0	0
882	1	4	3	1	1	0	0	0	1	0	0	38.5	1	1318	GP	1	2	1	1	1	0	0	0	0	0	1	0	0	0	0	0	0	0	1	PARACETAMOL	3	3		1	0	0
883	1	4	2	1	1	1	1	1	0	0	0	38.5	0	477	GP	1	1	1	1	0	0	1	0	0	0	0	0	1	1	0	1	0	0	1	PARACETAMOL	3	3		1	0	0
884	1	1	1	2	2	1	0	0	1	1	0	39	1	244	GP	2	1	1	1	1	0	0	0	0	0	1	0	1	0	1	0	0	0	1	PARACETAMOL	1	2.5		1	0	0
885	1	7	4			0	0	1	0	1	0	39	1	848	GP	1	3	1	1	1	0	0	0	0	0	0	0	1	0	1	0	0	0	1	IBUPROFENE	3	3		1	0	0
886	2	5	2	1	1	1	0	0	0	0	0	38.7	1	507	GP	0	1	1	1	1	0	0	1	0	0	1	0	0	0	0	0	0	0	1	PARACETAMOL	3	4		1	0	0
887	1	4	1	1	1	0	0	0	1	1	1	38.3	1	263	GP	2	1	0	1	1	0	0	0	0	0	0	0	0	0	0	0	0	0	1	PARACETAMOL	3	3		1	0	0
888	4	4	3	2	1	1	0	0	0	1	0	38.5	0	188	GP	0	1	1	1	1	1	0	0	0	0	0	0	0	0	0	0	0	0	1	PARACETAMOL	3	4		1	0	0
889	3	1	2	3	1	1	0	0	1	1	0	39.5	1	302	GP	1	2	1	1	1	0	0	0	0	0	1	0	1	1	0	0	0	0	1	PARACETAMOL	3			1	0	0
890	1	4	1	2	2	1	1	1	0	0	0	39	1	125	GP	1	2	1	1	0	0	1	0	0	0	0	0	1	0	0	1	0	0	1	PARACETAMOL	1	4		1	0	0
891	2	4	2	3	2	1	0	0	1	0	0	39.4	1	1388	GP	1	1	1	1	0	0	0	0	0	1	0	0	1	1	0	0	0	0	1	PARACETAMOL	3	4		1	0	0
892	1	3	3	1	1	1	0	0	0	1	0	38.5	1	268	GP	2	2	1	1	0	0	0	0	0	0	1	0	1	0	0	1	0	0	1	PARACETAMOL	3	4		1	0	0
893	1	4	3	3	3	0	0	0	0	1	0	38.6	0	484	GP	0	2	0	1	0	0	0	0	0	0	1	0	1	0	0	1	0	0	1	PARACETAMOL	1	4		1	0	0
894	1	1	1	2	1	1	0	1	0	0	0	39	1	329	GP	1	2	1	1	1	0	0	0	0	0	1	0	1	0	0	1	0	0	1	PARACETAMOL	3	4		1	0	0
895	1	5	2	3	2	1	1	0	0	0	0	38.5	1	633	GP	0	3	1	1	0	0	1	0	0	0	0	0	1	1	1	1	0	0	1	PARACETAMOL	3	4		0	1	0
896	1	5	2	1	1	1	0	0	0	1	0	38.8	1	268	GP	2	2	1	1	0	0	0	0	0	1	0	0	0	0	0	0	0	0	1	PARACETAMOL	3			1	0	0
897	1	4	2	2	1	1	0	0	0	0	0	39	1	735	GP	1	3	1	1	1	1	0	0	0	0	0	0	1	1	0	1	0	0	1	PARACETAMOL	3	4		1	0	0
898	4	6	2	2	2	1	0	0	0	1	0	38	1	301	GP	1	1	0	1	0	0	0	0	0	0	1	0	0	0	0	0	0	0	1	IBUPROFENE	3	3		0	0	0
899	2	5	4	2	2	1	0	0	1	0	0	38.5	1	1461	GP	1	1	1	1	0	0	0	0	0	0	0	0	0	0	0	0	0	0	1	PARACETAMOL	1	4		1	0	0
900	1	1	1	2	2	0	0	0	1	0	0	39.5	0	340	GP	1	1	1	1	1	0	0	0	0	0	0	0	0	0	0	0	0	0	1	PARACETAMOL	1	4		1	0	0
901	2	2	4	3	3	1	0	0	0	0	0	39.92	0	527	GP	0	2	0	0	1	0	0	0	0	0	0	0	0	0	0	0	0	0	1	ACIDE ACETYLSALICYLIQUE	2	2		0	1	0
902	1	7	4			1	1	0	1	1	0	39	0	734	GP	1	1	1	1	1	1	0	0	0	0	0	0	0	0	0	0	0	0	1	PARACETAMOL	3	4		1	0	0
903	1	7	4	2	2	1	0	0	0	0	0	39.2	1	301	GP	1	1	1	1	0	0	0	0	0	1	0	0	0	0	0	0	0	0	1	PARACETAMOL	3	2		1	0	0
904	1	3	2	3	2	1	0	0	0	0	0	39.5	0	321	GP	1	1	1	1	0	1	0	0	0	0	0	0	1	1	0	0	0	0	1	IBUPROFENE	3			0	1	0
905	2	5	4	2	2	1	0	0	0	1	0	38.4	1	594	GP	0	1	0	0	0	0	0	0	0	0	1	0	0	0	0	0	0	0	1	PARACETAMOL	3	4		1	0	0
906	1	4	3	1	1	1	0	0	1	0	0	39	1	339	GP	2	2	1	1	1	0	0	0	0	0	1	0	1	0	1	1	0	0	1	PARACETAMOL	3			1	0	0
907	1	7	2	3	3	1	0	0	1	1	0		0	1345	GP	0	1	0	0	0								0	0	0	0	0	0	1	PARACETAMOL	1	4		0	0	0
908	1	5	4	2	1	1	0	0	0	0	0	39	1	609	GP	1	3	0	1	1	1	0	0	0	0	0	0	1	0	0	1	0	0	1	PARACETAMOL	1	4		1	0	0
909	1	7	4	1	1	1	0	0	0	1	0	38.7	0	96	GP	0	1	0	0	0	0	0	0	0	1	0	0	0	0	0	0	0	0	1	PARACETAMOL	3	4		1	0	0
910	1	2	4	1	1	1	0	0	0	0	0	39	1	18	GP	1	2	0	1	0	1	0	0	0	0	0	0	0	0	0	0	0	0	1	PARACETAMOL	3	4		1	0	0
911	1	4	3	3	3	0	1	0	1	1	0	39	1	1330	GP	1	2	1		0	0	0	0	0	0	1	0	1	0	0	0	1	0	1	IBUPROFENE	3	3		0	1	0
912	1	5	4	2	1	1	0	0	1	1	0	38.1	1	41	GP	1	1	1	1	1	0	0	0	0	1	1	0	1	1	0	1	1	0	1	PARACETAMOL	3	4		1	0	0
913	3	1	1	1	1	1	1	0	0	1	0	39.6	1	696	GP	1	2	1	1	0	0	0	0	0	0	1	0	0	0	0	0	0	0	1	PARACETAMOL	3	4		1	0	0
914	1	1	1	1	1	0	0	0	1	1	0	39.9	0	845	GP	0	1	1	1	0	0	0	0	0	0	0	0	1						1	PARACETAMOL	3	4		1	0	0
915	1	1	2	2	1	1	0	0	0	1	0	38.5	1	824	GP	0	1	0	1	1	0	0	0	0	0	1	0	0	0	0	0	0	0	1	IBUPROFENE	3	4		1	0	0
916	2	3	3	3	3	1	0	0	0	0	0	39.05	1	1480	GP	1	3	1	1	0	1	0	0	0	0	0	0	0	0	0	0	0	0	1	PARACETAMOL	1	4		1	0	0
917	1	7	4	3	3	1	1	0	0	0	0	38.02	1	1462	GP	2	2	0	1	0	1	0	0	0	0	0	0	0	0	0	0	0	0	1	PARACETAMOL	3	3		1	0	0
918	1	3	3	2	1	1	0	0	0	0	0	39	1	178	GP	0	2	0	1	0	0	1	0	0	0	0	0	0	0	0	0	0	0	1	PARACETAMOL	3	4		0	0	0
919	1	2	2	2	1	1	0	1	0	0	0	39	1	633	GP	0	3	1	1	1	0	1	0	0	0	0	0	0	0	0	0	0	0	1	PARACETAMOL	3	4		0	0	1
920	1	7	3	3	3	0	0	0	1	1	0	39.1	1	683	GP	1	1	1	1	0	0	0	0	0	0	1	0	1	0	1	1	0	0	1	PARACETAMOL	1	4		1	0	0
921	1	7	4	3	3	1	0	0	1	0	0	39.3	1	226	GP	2	1	1	1	0	0	0	0	0	0	1	0	0	0	0	0	0	0	1	PARACETAMOL	3	3		0	1	0
922	1	4	2	1	1	1	1	1	0	0	0	38.5	0	851	GP	1	1	1	0	0	0	1	0	0	0	0	0	0	0	0	0	0	0	1	PARACETAMOL	3	4		0	0	0
923	1	3	2	3	2	0	1	1	1	0	0	38.8	1	432	GP	2	2	1	1	1	0	1	0	0	0	0	0	0	0	0	0	0	0	1	PARACETAMOL	1	4		1	0	0
924	1	1	1	1	1	1	0	0	0	0	0	39	1	602	GP	0	1	1	1	1	0	0	0	0	0	0	0	1	1	0	1	0	0	1	PARACETAMOL	1	4		1	0	0
925	1	7	4	2	2	0	0	1	1	1	0	38.5	1	160	GP	1	2	1	1	1	0	0	0	0	0	0	0	1	1	0	1	0	0	1	PARACETAMOL	3	3		1	0	0
926	1	4	2	3	3	1	0	0	0	0	0	38.5	1	399	GP	0	3	1	1	0	1	0	0	0	0	0	0	0	0	0	0	0	0	0					1	0	0
927	1	3	2	2	2	1	0	0	0	1	0	39	1	1278	GP	1	1	1	1	0	0	0	0	0	0	1	0	0	0	0	0	0	0	1	PARACETAMOL	3	4		0	1	0
928	1	5	3	2	2	1	0	0	0	1	0	38.7	1	262	GP	2	2	1	1	0	0	0	0	0	0	1	0	1	1	0	1	0	0	1	PARACETAMOL	1	3		1	0	0
929	1	7	3	2	2	1	0	0	1	1	0	39.5	1	492	GP	1	2	1	1	0	0	0	0	0	0	1	0	1	0	1	0	0	0	1	IBUPROFENE	1	4		1	0	0
930	1	4	2	2	2	1	0	0	1	1	0	38.8	1	37	GP	1	2	1	1	0	0	0	0	0	0	1	0	1	1	0	0	0	0	1	PARACETAMOL	1	4		1	0	0
931	1	4	2	2	2	0	0	1	1	1	0	38	0	434	GP	0	2	1	1	1	0	0	0	0	0	1	0	1	1	0	1	0	0	1	PARACETAMOL	3	4		1	0	0
932	1	7	4	1	1	1	0	0	0	0	0	38.77	1	133	GP	0	1	1	1	0	0	0	0	0	1	0	0	0	0	0	0	0	0	1	PARACETAMOL	3	4		0	0	0
933	1	4	1	2	2	1	0	0	1	0	0	38.3	1	74	GP	1	2	1	1	0	1	0	0	0	0	0	0	1	1	0	0	0	0	1	PARACETAMOL	3	5		1	0	0
934	2	1	1	3	3	1	0	0	1	0	0	38.5	1	1489	GP	0	1	1	1	0	0	0	0	0	1	1	0	1	1	0	1	0	0	1	PARACETAMOL	3	4		1	0	0
935	1	7	3	1	1	1	0	0	1	1	0	39	1	853	GP	0	3	0	1	0	0	0	1	0	0	0	0	0	0	0	0	0	0	1	PARACETAMOL	1	4		1	0	0
936	1	4	2	3	2	1	0	0	1	0	0	38.6	0	567	GP	2	3	1	1	1	1	0	0	0	0	0	0	0	0	0	0	0	0	0					1	0	0
937	2	5	4	2	2	0	0	0	0	0	1	38.5	1	704	GP	1	2	1	0	0	0	0	0	0	0	0	1	1	1	1	1	1	0	1	PARACETAMOL	3	4		1	0	0
938	1	4	2	3	3	0	0	0	1	1	0	40.1	1	1288	GP	1	1	1	1	0	0	0	0	0	0	1	0	1	1	0	1	0	0	1	PARACETAMOL	3	4		1	0	0
939	1	5	3	3	2	1	0	0	1	1	0	39.5	1	713	GP	2	2	1	1	0	1	0	0	0	1	0	0	1	1	1	1	1	1	1	PARACETAMOL	3	3		1	0	0
940	4	7	4	1	1	1	0	0	0	0	0	39.5	1	788	GP	1	2	1	1	0	0	0	0	0	0	1	0	0	0	0	0	0	0	1	PARACETAMOL	1	2		1	0	0
941	1	4	3	1	1	0	0	0	1	0	0	38.6	1	56	GP	0	1	1	1	0	0	0	0	0	0	0	0	0	0	0	0	0	0	1	PARACETAMOL	3	3		1	0	0
942	1	4	3	3	3	1	0	0	1	0	0	38.5	1	783	GP	2	2	1	1	0	1	0	0	0	0	0	0	1	1	0	0	1	0	1	PARACETAMOL	3	3		1	0	0
943	1	7	3	2	1	1	0	0	0	1	0	38.5	0	1350	GP	0	1	1	1	1	0	0	0	0	0	1	0	0	0	0	0	0	0	1	PARACETAMOL	1	3		1	0	0
944	2	1	1	2	2	1	0	0	1	1	0	39.4	1	641	GP	1	1	0	1	1	0	0	0	0	1	0	0	0	0	0	0	0	0	1	PARACETAMOL	1	4		1	0	0
945	1	4	2	3	1	1	0	0	1	1	0	39.5	1	28	GP	1	3	1	1	1	0	0	0	0	0	1	0	0	0	0	0	0	0	1	PARACETAMOL	1	3		1	0	0
946	1	4	4	2	2	1	0	0	1	1	0	38.7	1	1287	GP	2	2	1	1	0	0	0	0	0	0	1	0	0	0	0	0	0	0	1	PARACETAMOL	3			1	0	0
947	1	1	1	1	1	0	1	0	1	1	0	39.02	1	615	GP	2	2	1	1	0	0	0	0	0	0	1	0	0	0	0	0	0	0	1	IBUPROFENE	1	3		1	0	0
948	1	2	1	2	1	0	0	0	1	1	0	38.8	1	195	GP	1	3	1	1	0	0	0	0	0	0	1	0	1	1	0	1	1	0	1	PARACETAMOL	1	4		1	0	0
949	1	3	2	3	2	1	0	1	0	0	0	39.7	1	189	GP	2	1	1	1	1	1	0	0	0	0	0	0	0	0	0	0	0	0	1	PARACETAMOL	3	3		1	0	0
950	3	4	2	1	1	1	0	0	0	1	0	38.5	1	597	GP	1	1	1	1	0	0	0	0	0	1	0	0	1	1	0	1	0	0	1	PARACETAMOL	3	4		1	0	0
951	1	4	3	3	2	1	1	1	0	0	0	38.5	1	81	GP	1	1	1	1	0	0	1	0	0	0	0	0	1	1	0	0	0	0	1	PARACETAMOL	3			1	0	0
952	1	1	1	1	1	1	0	0	0	0	0	39.9	1	242	GP	0	1	1	1	0	0	0	1	0	0	0	0	1	1	0	1	0	1	0					1	0	0
953	1	5	2	2	2	1	0	0	1	1	0	39.2	1	107	GP	1	3	1	0	1	0	0	0	0	0	1	0	0	0	0	0	0	0	1	PARACETAMOL	3	4		1	0	0
954	1	4	2	3	3	0	0	0	0	0	0	38.7	1	188	GP	0	1	0	0	1	0	0	1	0	0	0	0	0	0	0	0	0	0	1	PARACETAMOL	1	4		1	0	0
955	1	1	1	1	1	1	0	0	1	1	0	38.06	1	279	GP	2	2	1	1	1	0	0	0	0	0	1	0	1	0	0	1	0	0	1	PARACETAMOL	3	4		1	0	0
956	1	5	4	3	3	1	0	0	1	0	0	38.5	1	794	GP	0	2	1	1	0	0	0	0	0	0	1	0	1						1	PARACETAMOL	3	4		1	0	0
957	2	5	1	2	2	0	0	0	1	0	0	38.6	1	796	GP	1	2	1	1	0	0	0	0	0	0	1	0	0	0	0	0	0	0	1	PARACETAMOL	3	4		1	0	0
958	1	5	4	3	2	1	1	1	0	0	0	39.5	1	280	GP	0	2	1	1	0	0	1	0	0	0	0	0	1	1	1	1	1	0	1	PARACETAMOL	3	4		1	0	0
959	1	4	1	1	1	1	0	0	0	0	0		0	685	GP	1	1	0	0	1	1	0	0	0	0	0	0	0	0	0	0	0	0	1	PARACETAMOL	3			1	0	0
960	1	7	4	3	3	1	0	0	0	0	0	39.5	1	127	GP	2	2	0	0	0	1	0	0	0	0	0	0	0	0	0	0	0	0	1	PARACETAMOL	3	4		1	0	0
961	1	1	1	2	2	1	0	0	0	0	0	38.7	1	641	GP	1	1	1	1	0	1	0	0	0	0	0	0	0	0	0	0	0	0	1	PARACETAMOL	1	4		1	0	0
962	1	3	2	3	2	1	0	0	0	1	0	39.2	1	778	GP	2	3	1	1	0	0	0	0	0	1	1	0	1	1	0	1	0	0	1	PARACETAMOL	3	3		1	0	0
963	1	5	4	3	2	1	0	0	1	0	0	39.2	1	305	GP	1	3	1	1	0	0	0	1	0	0	0	0	0	0	0	0	0	0	1	PARACETAMOL	1	6		0	0	0
964	3	7	3	2	2	1	0	1	1	1	0	38.5	0	60	GP	0	1	1	1	0	0	0	0	0	0	1	0	1	1	0	1	0	0	1	PARACETAMOL	3			0	0	0
965	1	7	4	3	2	1	0	0	1	0	0	38.7	0	489	GP	0	3	1	1	0	0	0	0	0	0	1	0	1	1	0	1	0	0	1	PARACETAMOL	3	3		1	0	0
966	1	1	1	1	1	1	0	0	1	1	0	38.6	0	658	GP	0	2	1	0	0	0	0	0	0	0	1	0	0	0	0	0	0	0	1	PARACETAMOL	3	4		0	0	0
967	1	7	4	2	2	0	0	0	1	1	0	39.06	1	775	GP	2	2	1	0	1	0	0	0	0	0	0	0	1						1	PARACETAMOL	1	4		0	0	1
968	1	4	4	2	1	1	0	0	0	0	0	39	0	100	GP	1	3	0	0	0	0	0	0	0	1	0	0	1	1	0	0	0	0	1	PARACETAMOL	3			1	0	0
969	2	5	4	3	3	1	0	0	1	1	0	39.5	1	63	GP	1	2	1	0	0	0	0	0	0	1	0	0	1	1	0	0	0	0	1	PARACETAMOL	3	3		1	0	0
970	3	1	1	3	3	1	0	0	0	0	0	38.6	1	1348	GP	1	1	1	1	1	0	0	0	0	1	0	0	1	0	0	1	0	0	1	IBUPROFENE	3	3		1	0	0
971	1	5	4	1	1	1	0	0	0	0	0	38.8	1	798	GP	2	3	1	1	0	1	0	0	0	0	0	0	1	1	0	1	0	0	1	PARACETAMOL	1	4		1	0	0
972	1	7	4	2	2	1	0	1	0	1	0	39	1	1421	GP	1	1	1	1	0	0	0	0	0	0	1	0	0	0	0	0	0	0	1	PARACETAMOL	3	3		1	0	0
973	1	4	2	1	1	1	0	0	0	0	0	39.1	1	617	GP	0	1	0	0	1	0	0	0	0	0	0	0	1	1	0	1	1	0	1	IBUPROFENE	3	3		1	0	0
974	1	4	2	2	2	1	0	0	1	1	0	38.5	1	88	GP	1	1	1	1	0	0	0	0	0	0	1	0	1	1	0	0	0	0	1	PARACETAMOL	3	4		1	0	0
975	3	1	1	3	2	1	1	1	0	0	0	39.7	1	241	GP	1	1	1	1	0	0	1	0	0	0	0	0	1						1	PARACETAMOL	3	3		1	0	0
976	1	4	2	1	1	1	1	1	0	0	0		0	529	GP	1	1	1	0	1	0	1	0	0	0	0	0	1	1	0	1	1	0	1	PARACETAMOL	3	4		1	0	0
977	1	7	2	3	2	1	0	0	1	1	0	39	1	706	GP	0	1	1	1	0	0	0	0	0	0	1	0	1	1	0	1	1	0	1	PARACETAMOL	3	4		1	0	0
978	2	3	2	2	2	1	0	0	1	0	0	39.8	1	384	GP	1	2	0	0	1	0	0	0	0	0	1	0	1						1	PARACETAMOL	3	5		1	0	0
979	2	3	1	1	1	1	0	0	0	0	0	39	1	441	GP	0	2	1	0	0	0	0	0	0	1	0	0	1	0	1	1	0	0	1	PARACETAMOL	3			0	0	1
980	1	7	4	2	1	1	0	1	0	0	0	39.6	1	74	GP	1	2	1	1	0	1	0	0	0	0	0	0	1	1	0	0	0	0	1	PARACETAMOL	3	4		1	0	0
981	4	6	4	2	2	1	0	0	0	0	0	38.6	1	1363	GP	0	3	1	1	0	1	0	0	0	0	0	0	1	0	0	1	0	0	1	IBUPROFENE	3	4		1	0	0
982	1	4	2	2	1	1	0	0	1	1	0	39.1	0	576	GP	2	2	1	1	1	0	0	0	0	0	1	0	1	1	0	1	0	0	1	IBUPROFENE	2	3		1	0	0
983	1	7	2	2	2	0	0	0	1	1	0	39.8	1	560	GP	0	2	0	1	0	0	0	0	0	0	0	0	1	1	0	1	1	0	1	PARACETAMOL	3	4		1	0	0
984	2	3	2	2	2	1	0	0	0	0	0	38.8	1	309	GP	0	1	1	1	1	1	0	0	0	0	0	0	0	0	0	0	0	0	1	IBUPROFENE	3	3		1	0	0
985	4	6	3	3	2	1	0	0	1	0	0	39.2	1	1311	GP	2	2	1	1	1	0	0	0	0	0	0	0	1	1	0	1	0	0	1	PARACETAMOL		3		1	0	0
986	1	4	1	3	3	1	0	0	0	0	0	39.2	0	1317	GP	0	3	1	1	1	0	0	0	0	0	0	0	1	1	1	1	1	0	1	PARACETAMOL	3	4		0	0	1
987	3	4	2	1	1	1	0	0	0	0	0	39.4	1	604	GP	2	2	1	1	1	1	0	0	0	0	0	0	1	0	1	1	0	0	1	PARACETAMOL	3	4		0	1	0
988	1	4	3	2	1	1	0	0	1	0	0	38.5	1	590	GP	1	3	1	1	1	0	0	0	0	0	0	0	0	0	0	0	0	0	1	PARACETAMOL	1	4		1	0	0
989	1	1	1	3	3	1	0	0	0	1	1	38	1	451	GP	0	1	1	1	0	0	0	0	0	0	1	1	0	0	0	0	0	0	1	PARACETAMOL	3	4		1	0	0
990	1	1	2	3	3	1	0	0	0	1	0	38.5	1	237	GP	2	1	1	1	1	0	0	0	0	0	1	0	1	1	1	1	1	1	1	PARACETAMOL	3	3		0	0	1
991	4	6	2	1	1	0	0	0	1	1	0	39.5	1	1463	GP	1	1	1	1	1	0	0	0	0	0	0	0	0	0	0	0	0	0	1	PARACETAMOL	1	4		1	0	0
992	1	4	1	1	1	0	0	1	1	0	0	38.4	1	144	GP	0	1	1	1	0	0	0	0	0	1	0	0	1						1	PARACETAMOL	3	4		1	0	0
993	1	3	2	2	2	1	1	0	0	1	0	38.5	0	816	GP	1	1	0	1	1	0	0	1	0	0	0	0	1	1	0	1	0	0	1	PARACETAMOL	3	4		1	0	0
994	1	7	3	1	1	0	1	1	0	1	0	39	1	529	GP	1	1	1	1	1	0	1	0	0	0	0	0	1	1	0	1	0	0	1	PARACETAMOL	1	4		1	0	0
995	1	5	4			1	0	0	1	1	0	38	1	504	GP	0	2	1	1	0	0	0	0	0	0	1	0	0	0	0	0	0	0	1	PARACETAMOL	3	3		1	0	0
996	1	4	1	1	1	1	0	0	0	0	0	38.99	1	332	GP	2	1	1	1	0	0	0	0	0	0	1	0							1	PARACETAMOL	1	3		1	0	0
997	1	7	3	2	1	1	0	0	1	0	0	38.5	0	187	GP	0	2	0	0	0	0	0	0	0	0	1	0	0	0	0	0	0	0	1	PARACETAMOL	1	3		1	1	0
998	2	3	2	2	2	1	1	1	0	0	0	38	1	1313	GP	1	2	0	0	1	0	1	0	0	0	0	0	0	0	0	0	0	0	1	PARACETAMOL	3	4		0	0	0
999	2	1	1	1	1	1	0	0	0	0	0	38.9	1	1434	GP	1	1	1	1	1	1	0	0	0	0	0	0	1	1	0	1	1	0	1	PARACETAMOL	3	4		1	0	0
1000	1	4	2	1	1	1	0	0	1	1	0	38.5	1	757	GP	1	1	1	1	0	0	0	0	0	1	1	0	0	0	0	0	0	0	1	PARACETAMOL	3	4		1	0	0
1001	1	4	2	2	1	1	0	0	1	0	0	38.5	1	579	GP	1	2	1	1	0	0	0	0	0	0	1	0	0	0	0	0	0	0	1	PARACETAMOL	3	4		1	0	0
1002	1	4	3	1	1	1	1	0	1	0	0	38.5	1	1315	GP	2	1	1	1	0	0	1	0	0	0	0	0	1						1	PARACETAMOL	1	3		1	0	0
1003	4	6	2	1	1	0	0	0	1	1	0		0	307	GP	2	1	0	0	1	0	0	0	0	0	1	0	0	0	0	0	0	0	1	PARACETAMOL	1	3		1	0	0
1004	4	5	4	1	1	1	0	0	0	0	0	38.5	1	1433	GP	1	1	0	1	1	0	0	0	0	0	1	0	0	0	0	0	0	0	1	PARACETAMOL	3	4		1	0	0
1005	1	7	4	1	1	1	0	0	0	1	0	38	0	287	GP	2	1	1	1	0	0	0	0	0	0	1	0	1	1	0	1	0	0	1	PARACETAMOL	1			1	0	0
1006	1	1	1	3	3	1	0	1	1	1	0		1	1482	GP	1	3	0	1	0	0	0	0	0	0	1	0	1	1	0	1	1	0	1	IBUPROFENE	3	3		1	0	0
1007	1	4	4	2	2	1	0	0	0	1	0	38.6	1	44	GP	2	2	1	1	1	0	0	0	0	1	1	0	1	1	0	1	0	0	1	PARACETAMOL	1	4		0	0	1
1008	1	5	2	1	1	1	0	0	0	0	0	39	1	1370	GP	2	2	1	1	0	1	0	0	0	0	0	0	0	0	0	0	0	0	1	PARACETAMOL	3	4		1	0	0
1009	1	4	2	2	2	0	0	0	0	1	0	39.4	1	792	GP	2	1	1	0	0	1	0	0	0	0	0	0	1	0	0	1	1	0	1	PARACETAMOL	3	4		1	0	0
1010	1	4	2	2	2	1	0	0	1	0	0	38.6	1	839	GP	0	1	1	1	1	0	0	0	0	0	1	0	1	1	0	1	0	1	1	PARACETAMOL	1	4		1	0	0
1011	1	7	4	2	2	1	0	0	0	1	0	38.8	1	769	GP	1	1	1	1	1	0	0	0	0	1	0	0	0	0	0	0	0	0	1	ACIDE ACETYLSALICYLIQUE	3	2		1	0	0
1012	1	1	1	1	1	1	0	0	1	1	0	38.5	1	1457	GP	0	1	1	1	0	0	0	0	0	1	1	0	1	1	0	1	1	0	1	PARACETAMOL	3	4		1	0	0
1013	1	4	1	2	2	1	0	0	1	0	0	39	1	660	GP	1	2	1	1	0	0	0	0	0	0	1	0	1	1	0	1	0	1	1	PARACETAMOL	3	4		1	0	0
1014	1	5	2	1	1	0	0	0	1	1	0	38	1	158	GP	2	3	1	1	0	0	0	0	0	1	1	0	1	1	0	1	0	0	0					1	0	0
1015	3	3	2	2	1	1	0	0	0	0	0	39.63	1	65	GP	0	1	1	1	1	1	0	0	0	0	0	0	1	1	0	0	0	0	1	PARACETAMOL	3	3		1	0	0
1016	1	4	1	1	1	0	1	1	1	0	0	39.4	1	743	GP	0	1	0	0	0	0	0	0	0	0	1	0	1	1	0	1	1	0	1	PARACETAMOL	1	4		1	0	0
1017	1	4	2	1	1	0	0	0	0	0	0	40	1	643	GP	0	3	1	1	1	0	0	0	0	1	0	0	0	0	0	0	0	0	1	IBUPROFENE	3	3		1	0	0
1018	1	5	3	2	1	1	0	0	1	1	0	38.5	1	1395	GP	1	2	0	0	1	0	0	0	0	0	1	0	1	0	0	0	1	0	1	PARACETAMOL	3	4		1	0	0
1019	3	3	4	1	1	0	1	1	0	0	0	38.9	1	89	GP	0	2	1	1	0	0	1	0	0	0	0	0	1	0	0	1	0	0	1	PARACETAMOL	1	4		1	0	0
1020	1	4	2	3	1	1	0	0	1	0	0	39	1	777	GP	0	3	1	1	1	1	0	0	0	0	0	0	0	0	0	0	0	0	1	PARACETAMOL	3	4		1	0	0
1021	1	5	4	3	3	0	0	1	1	1	0	39.5	1	1328	GP	1	1	1	1	0	0	0	0	0	0	1	0	1	1	0	1	0	0	1	PARACETAMOL	1	4		1	0	0
1022	1	7	2	3	3	1	0	0	0	0	0	38.8	1	787	GP	0	1	1	1	1	0	1	0	0	0	0	0	1	1	0	0	0	0	1	PARACETAMOL	3	4		1	0	0
1023	2	4	2	3	2	1	0	0	0	0	0	39.2	1	616	GP	1	2	1	1	0	1	0	0	0	0	0	0	0	0	0	0	0	0	1	PARACETAMOL	2			0	0	1
1024	2	5	3	2	2	1	0	0	1	1	0	39.6	1	520	GP	1	1	1	1	0	0	0	0	0	1	0	0	1	1	0	1	0	0	1	PARACETAMOL		3		1	0	0
1025	1	5	3	2	2	1	0	0	1	1	0	39.2	1	87	GP	0	1	1	0	0	0	0	0	0	0	0	0	0	0	0	0	0	0	1	PARACETAMOL	3	3		1	0	0
1026	1	1	1	2	2	1	0	1	1	0	0	39.1	1	431	GP	0	1	1	1	0	1	0	0	0	0	0	0	0	0	0	0	0	0	1	PARACETAMOL	3	4		1	0	0
1027	1	7	4	2	2	1	1	1	0	0	0	38.5	1	234	GP	2	3	0	0	0	0	1	0	0	0	0	0	1	1	0	0	0	0	1	PARACETAMOL	1	4		1	0	0
1028	2	1	1	2	1	1	0	0	0	0	0	39.4	1	555	GP	2	1	1	1	1	1	0	0	0	0	0	0	1	0	0	1	0	0	1	PARACETAMOL	1	4		1	0	0
1029	1	4	1	2	2	0	0	0	1	1	0	39	1	560	GP	0	2	1	1	1	0	0	0	0	0	1	0	1	0	0	1	1	0	1	PARACETAMOL	3	4		1	0	0
1030	1	7	3	3	2	1	0	0	0	0	0	39.5	1	1441	GP	1	2	1	0	1	0	0	0	0	1	0	0	1	0	0	0	1	0	1	PARACETAMOL	3	4		1	0	0
1031	1	4	2	2	1	0	0	0	1	1	0	37.9	1	1474	GP	1	3	1	1	1	0	0	0	0	0	0	0	1	1	1	1	1	0	1	PARACETAMOL	1	4		1	0	0
1032	1	1	1	1	1	0	0	0	0	1	0	39.5	1	825	GP	0	2	1	1	1	0	0	0	0	0	1	0	1	1	0	1	1	0	1	PARACETAMOL	1	3		1	0	0
1033	1	3	2	3	3	0	1	1	0	0	0	38.5	0	694	GP	1	3	0	1	1	0	1	0	0	0	0	0	1	1	0	0	0	0	1	PARACETAMOL	3	4		1	0	0
1034	1	4	2	3	2	1	0	0	0	0	0	39	1	276	GP	1	3	1	1	0	0	0	0	0	0	1	0	1	1	0	1	0	0	1	IBUPROFENE	3			1	0	0
1035	1	4	3	1	1	1	0	0	1	1	0	40	1	662	GP	1	3	1	1	0	0	0	1	0	0	0	0	0	0	0	0	0	0	1	IBUPROFENE	3			0	0	0
1036	1	5	3	1	1	1	1	0	0	0	0	38.02	1	21	GP	1	3	1	1	0	0	1	0	0	0	0	0	1	1	0	0	0	0	1	PARACETAMOL	1	4		1	1	0
1037	1	5	4	1	1	1	0	0	0	0	0	39.5	1	702	GP	1	1	1	1	1	1	0	0	0	1	0	0	1	1	1	1	1	0	1	PARACETAMOL	3	4		1	0	1
1038	2	4	2			0	0	0	0	1	0	38.05	1	278	GP	2	1	0	1	0	0	0	0	0	0	1	0	0	0	0	0	0	0	0					1	0	0
1039	1	4	2	1	1	0	0	0	0	1	0	39.7	1	258	GP	0	3	1		1	1	0	0	0	0	0	0	0	0	0	0	0	0	1	PARACETAMOL	1	3		1	0	0
1040	1	4	2	3	2	1	0	0	0	0	0	38.5	1	315	GP	1	1	0	0	1	0	0	0	0	0	0	0	0	0	0	0	0	0	1	PARACETAMOL	3	3		1	0	0
1041	2	4	2	2	1	1	0	0	1	1	0	39	1	706	GP	0	1	1	1	0	0	0	0	0	0	1	0	1	1	0	1	1	0	1	PARACETAMOL	3	4		1	0	0
1042	1	4	3	2	2	0	0	0	1	1	0	38.4	1	678	GP	0	1	1	1	0	0	0	0	0	0	1	0	1	1	0	1	1	0	1	PARACETAMOL	3	4		1	1	0
1043	4	6	1	1	1	1	0	0	1	1	0	39.5	1	217	GP	2	2	1	1	0	0	0	0	0	0	0	0	1	0	0	1	1	0	1	PARACETAMOL	1	4		1	0	0
1044	2	5	3	1	1	1	0	0	1	1	0	39.1	1	432	GP	2	2	1	1	0	0	0	0	0	1	1	0	0	0	0	0	0	0	1	IBUPROFENE	3	3		1	0	0
1045	1	4	2		3	0	0	1	1	1	0	39.7	1	124	GP	0	2	1	1	0	0	0	0	0	1	0	0	1						1	PARACETAMOL	3	4		1	0	0
1046	1	7	4	2	1	0	0	0	1	1	0	38.8	1	14	GP	1	1	1	1	0	0	0	0	0	0	0	0	0	0	0	0	0	0	1	PARACETAMOL	1	4		0	0	0
1047	1	3	1	1	1	1	0	0	0	1	0		0	578	GP	1	2	1	0	1	0	0	0	0	1	0	0	1	1	0	1	0	0	1	IBUPROFENE	3	4		1	0	0
1048	1	4	2	1	1	0	0	0	0	0	1	38.5	1	82	GP	1	3	1	1	0	0	0	0	1	0	0	0	0	0	0	0	0	0	0					1	0	0
1049	1	1	1	2	2	0	0	0	0	1	0	39	1	1423	GP	0	2	1	1	0	0	0	0	0	0	1	0	1	1	0	0	0	0	1	PARACETAMOL	3	4		0	1	0
1050	4	6	1	2	1	1	0	0	0	0	1	38.09	1	842	GP	1	1	1	1	1	1	0	0	0	0	0	0	1	1	0	1	0	0	1	PARACETAMOL	3	3		1	0	0
1051	1	1	1	3	3	1	0	0	1	1	0	39.2	1	767	GP	0	1	1	1	0	0	0	0	0	0	1	0	0	0	0	0	0	0	1	PARACETAMOL	3	4		1	0	0
1052	1	5	3	2	2	1	0	0	1	1	0	39.12	1	1410	GP	2	2	1	1	0	0	0	0	0	1	1	0	1	1	0	1	0	0	1	IBUPROFENE	3	4		1	0	0
1053	2	4	2	1	1	0	0	0	1	1	0	38.5	1	181	GP	0	1	1	1	1	0	0	0	0	0	1	0	1	1	1	1	0	1	1	PARACETAMOL	1	4		1	0	0
1054	1	1	1	3	3	0	0	0	0	0	0	38.8	1	169	GP	1	2	1	1	1	0	0	1	0	0	0	0	1	1	0	1	0	0	0					1	0	0
1055	1	5	2	3	2	1	0	0	1	0	0	38.05	1	1293	GP			1	1	1	0	0	0	0	0	1	0	1	1	0	1	0	0	1	PARACETAMOL	3	3		1	0	0
1056	1	7	3	3	3	1	0	0	0	0	0	39.5	1	1483	GP	0	2	0	1	1	0	0	0	0	0	0	0	1	1	0	1	0	0	1	PARACETAMOL	3	4		0	1	0
1057	1	4	2	2	2	1	0	0	1	1	0	38.8	1	348	GP	0	2	1	0	0	0	0	0	0	0	1	0	0	0	0	0	0	0	1	PARACETAMOL	3	4		1	0	0
1058	1	1	1	3	3	1	0	0	0	1	0	38.04	1	486	GP	1	1	1	1	1	0	0	0	0	1	0	0	0	0	0	0	0	0	1	PARACETAMOL	3			0	0	0
1059	1	4	1	2	2	0	0	0	1	1	0	38.4	1	1346	GP	0	1	1	1	0	0	0	0	0	1	0	0	1						1	PARACETAMOL	3	3		1	0	0
1060	1	7	2	1	1	0	0	0	1	1	0	38.9	1	382	GP		1	1	1	0	0	0	0	0	0	0	0	0	0	0	0	0	0	1	PARACETAMOL	1	4		1	0	0
1061	2	3	2	1	1	0	0	0	1	1	0	39	1	33	GP	1	3	1	1	0	0	0	0	0	0	0	0	0	0	0	0	0	0	1	PARACETAMOL	1	4		1	0	0
1062	1	4	2	2	1	1	0	0	1	1	0	38.7	1	1375	GP	1	1	0	0	1	1	0	0	0	0	0	0	0	0	0	0	0	0	1	PARACETAMOL	3	4		1	0	0
1063	1	3	3	1	1	0	0	0	1	1	0	38.5	1	209	GP	0	3	0	1	0	0	0	0	0	0	1	0	1	1	0	1	0	0	1	PARACETAMOL	3	3		1	0	0
1064	1	2	4	2	2	0	0	0	0	1	0	38	1	1337	GP	2	1	1	0	1	0	0	0	0	0	1	0	1	0	0	0	1	0	1	PARACETAMOL	1	3		1	0	0
1065	3	1	1	3	2	1	0	0	0	0	0	39	1	424	GP	0	2	1	1	0	0	0	0	0	1	0	0	0	0	0	0	0	0	1	PARACETAMOL	3	4		1	0	0
1066	1	4	2	2	1	1	1	1	0	0	0	37.9	1	464	GP	1	3	1	1	0	0	1	0	0	0	0	0	1	0	0	1	1	0	1	PARACETAMOL	1	3		1	0	0
1067	1	4	2	2	1	1	0	0	0	0	0	38.8	1	241	GP	1	1	1	1	0	0	0	0	0	0	1	0	1	0	0	1	0	0	1	PARACETAMOL	3	3		1	0	0
1068	1	7	4	2	1	1	0	0	0	1	0	39	0	692	GP	2	1	1	0	1	0	0	0	0	0	1	0	0	0	0	0	0	0	1	PARACETAMOL	3	4		1	0	0
1069	1	4	4	1	1	0	0	0	1	1	0	39	1	1278	GP	1	1	1	1	0	0	0	0	0	0	1	0	0	0	0	0	0	0	1	PARACETAMOL	3	4		0	1	0
1070	1	1	1	2	2	1	1	1	0	0	0	39	0	358	GP	2	3	0	0	1	0	1	0	0	0	0	0	1	1	0	0	0	0	1	PARACETAMOL	3			1	0	0
1071	2	3	2	3	2	1	0	1	1	1	0	39.3	1	1443	GP	1	1	0	0	1	0	0	0	0	0	1	0	1	1	0	1	0	0	1	PARACETAMOL	3	4		1	0	0
1072	1	4	2	1	1	0	0	1	0	1	0	38.8	1	781	GP	0	1	1	0	0	0	0	0	0	0	0	0	1	0	0	1	1	0	1	PARACETAMOL	1	4		1	0	0
1073	2	5	3	1	1	1	0	0	0	0	0	39	1	670	GP	1	2	0	1	0	1	0	0	0	0	0	0	0	0	0	0	0	0	1	PARACETAMOL	3	4		1	0	0
1074	2	1	1	1	1	0	0	0	1	0	1	38.5	1	538	GP	1	2	1	1	1	0	0	0	0	0	0	1	1	1	0	1	0	0	1	PARACETAMOL	1			0	0	0
1075	1	4	2	2	1	0	0	0	0	1	0	38	1	82	GP	1	3	1	0	0	0	0	0	0	0	1	0	0	0	0	0	0	0	0					0	0	0
1076	1	4	2	3	3	1	0	0	1	1	0	39	1	818	GP	0	1	1	1	0	0	0	0	0	0	0	0	1	0	0	1	0	0	1	PARACETAMOL	3	3		1	0	0
1077	1	4	4	2	1	1	0	0	1	1	0	39.5	1	222	GP	2	2	1	1	1	0	0	0	0	0	1	0	0	0	0	0	0	0	1	IBUPROFENE	3	3		1	0	0
1078	1	5	3	2	2	1	0	1	1	1	0	40.6	1	759	GP	0	1	1	1	1	0	0	1	0	0	1	0	1	1	0	0	0	0	1	IBUPROFENE	3			1	0	0
1079	1	5	2	2	2	1	0	0	1	1	0	38.5	1	712	GP	0	2	1	1	1	0	0	0	0	0	1	0	1	0	0	1	0	0	1	PARACETAMOL	3	4		1	0	0
1080	1	3	2	2	2	0	0	0	1	1	0	38.6	1	1279	GP	2	2	1	1	1	0	0	0	0	0	1	0	0	0	0	0	0	0	1	PARACETAMOL	3	3		1	0	0
1081	2	5	4	2	2	1	0	1	1	0	1	39.3	1	321	GP	1	1	1	1	1	0	0	0	0	0	0	1	1	0	1	0	0	0	1	PARACETAMOL	1	3		1	0	0
1082	2	2	4	3	2	1	1	0	0	0	0	38.02	1	1293	GP			1	1	0	0	1	0	0	0	0	0	1						0					1	0	0
1083	1	2	3	1	1	1	0	0	0	0	0		0	409	GP	2	2	1	0	1	1	0	0	0	0	0	0	0	0	0	0	0	0	1	PARACETAMOL	3	4		1	0	0
1084	2	5	3	3	3	1	1	1	0	1	0	39.5	1	706	GP	0	1	1	1	0	0	0	1	0	0	0	0	1	1	0	1	1	0	1	PARACETAMOL	3	4		1	0	0
1085	1	4	1	2	1	1	0	0	0	1	0	39.02	1	195	GP	1	3	1	1	0	0	0	0	0	0	1	0	1	1	0	0	0	0	1	PARACETAMOL	1	4		1	0	0
1086	2	1	1	2	1	1	0	0	1	1	0	38.6	1	1352	GP	2	1	1	1	0	0	0	1	0	0	0	0	1	1	0	1	0	0	1	PARACETAMOL	3	4		1	0	0
1087	1	4		2	2	1	0	0	0	1	0	39.1	1	1292	GP	0	2	1	0	0	1	0	0	0	0	0	0	1	1	0	1	1	1	1	IBUPROFENE	3	3		1	0	0
1088	1	3	3	2	1	1	0	0	0	0	0	38.5	1	100	GP	1	3	1	1	0	1	0	0	0	0	0	0							0					1	0	0
1089	1	4	2	3	2	1	0	0	1	0	0	38.8	1	44	GP	2	2	1	1	1	0	0	0	0	0	1	0	1	1	0	1	1	0	1	PARACETAMOL	1	4		1	0	1
1090	1	4	1	2	2	0	0	0	1	1	0	38.2	1	137	GP	0	1	0	0	0	0	0	0	0	0	1	0	0	0	0	0	0	0	1	PARACETAMOL	1	4		1	0	0
1091	2	1	1	1	1	1	0	0	1	1	0	38.7	1	1507	GP	2	1	1	0	1	0	0	0	0	0	1	0	1	0	0	1	0	0	1	PARACETAMOL	3	3		0	1	0
1092	2	4	2	2	1	1	0	0	0	0	0	38.7	1	763	GP	0	1	1	1	0	1	0	0	0	0	0	0	1	1	0	1	0	0	1	PARACETAMOL	3	4		1	0	0
1093	1	7	4	1	1	0	0	0	1	0	0	38.5	1	340	GP	1	1	0	0	0	0	0	0	0	0	0	0	1	0	0	1	0	0	1	PARACETAMOL	1	4		1	0	0
1094	1	7	3	2	2	1	0	0	0	1	0	39.7	1	225	GP	1	2	0	0	1	0	0	0	0	0	1	0	1	0	0	0	1	1	1	PARACETAMOL	1	4		1	0	0
1095	1	3	1	1	1	1	0	0	1	0	0	39.05	1	583	GP	1	1	1	1	0	0	0	0	0	0	1	0	0	0	0	0	0	0	1	PARACETAMOL	3	3		1	0	0
1096	1	3	2	2	2	0	0	0	1	0	0	39	1	704	GP	1	2	0	0	1	0	0	0	0	0	1	0	1	1	1	1	1	0	1	PARACETAMOL	1	4		0	0	1
1097	1	1	1	3	1	1	0	0	1	1	0	38	1	463	GP	1	1	1	0	0	0	0	0	0	0	1	0	0	0	0	0	0	0	1	PARACETAMOL	3			0	0	0
1098	2	1	1	1	1	1	0	0	1	0	0	38	1	568	GP	1	1	0	1	0	0	0	0	0	0	1	0	0	0	0	0	0	0	1	PARACETAMOL	3	3		0	0	0
1099	1	1	1	3	2	1	1	1	0	0	0	38.9	1	1272	GP	2	1	1	1	0	0	1	0	0	0	0	0	0	0	0	0	0	0	1	PARACETAMOL	3	3		1	0	0
1100	1	3	1	1	1	1	0	0	0	1	0	38.5	0	602	GP	0	1	1	1	1	0	0	0	0	0	1	0	1	1	0	1	0	0	1	PARACETAMOL	1	4		1	0	0
1101	1	4	2	3	3	1	0	0	1	1	0	38.9	1	432	GP	2	2	1	1	0	0	0	0	0	0	1	0	0	0	0	0	0	0	1	IBUPROFENE	3	3		1	0	0
1102	4	2	4	2	2	1	0	0	1	1	0	38.7	1	318	GP	2	3	1	0	1	0	0	0	0	0	1	0	0	0	0	0	0	0	1	ACIDE ACETYLSALICYLIQUE	3	3		1	0	0
1103	2	1	1	1	1	1	1	1	0	0	0	38.37	1	171	GP	2	3	0	1	0	0	1	0	0	0	0	0	0	0	0	0	0	0	1	PARACETAMOL	3	4		0	0	0
1104	1	7	4	2	1	1	0	0	1	0	0	39.02	1	752	GP			1	1	0	1	0	0	0	0	0	0	0	0	0	0	0	0	1	PARACETAMOL	3	4		1	1	0
1105	4	7	4	2	1	1	0	0	1	0	0	39	1	666	GP	1	1	1	0	0	0	0	0	0	0	1	0	1	1	0	1	0	0	1	PARACETAMOL	1	4		1	0	0
1106	1	3	1	1	1	0	0	0	1	1	0	38.5	0	735	GP	1	3	1	1	1	0	0	0	0	0	1	0	1	1	0	1	0	0	1	IBUPROFENE	3	3		1	0	0
1107	1	7	4	1	1	1	0	0	0	0	0	39.2	1	841	GP	1	1	0	0	1	1	0	0	0	0	0	0	0	0	0	0	0	0	1	PARACETAMOL	3	4		1	0	0
1108	1	7	3	1	1	0	0	0	1	0	0		0	263	GP	2	1	0	0	1	0	0	0	0	0	0	0	0	0	0	0	0	0	1	PARACETAMOL	3	3		1	0	0
1109	1	1	2	2	2	1	0	0	0	0	0	39	1	716	GP	2	1	1	1	0	1	0	0	0	0	0	0	0	0	0	0	0	0	1	PARACETAMOL	1	4		0	0	0
1110	1	7	2	2	1	0	0	0	0	1	1	39.05	1	440	GP	2	1	1	1	0	0	0	0	0	0	0	1	1	1	0	0	0	0	1	PARACETAMOL	3	4		1	0	0
1111	1	5	4	2	2	1	0	0	1	1	0	39.8	1	514	GP	1	1	1	0	0	0	0	0	0	1	0	0	0	0	0	0	0	0	1	PARACETAMOL	3	3		1	0	1
1112	1	1	2	1	1	0	0	0	1	0	0	39.5	0	315	GP	1	1	1	1	1	0	0	0	0	0	0	0	0	0	0	0	0	0	1	PARACETAMOL	3	4		1	0	0
1113	1	4	2	2	2	1	0	0	0	0	0	39.8	1	129	GP	1	1	1	1	0	1	0	0	0	0	0	0	1	1	0	1	0	0	1	PARACETAMOL	3	3		1	0	0
1114	1	4	1	3	3	1	0	0	1	1	0	39	1	279	GP	2	2	1	0	1	0	0	0	0	0	1	0	0	0	0	0	0	0	1	PARACETAMOL	3	4		1	0	0
1115	1	3	2	3	2	1	0	0	1	1	0	38.7	1	1388	GP	1	1	0	1	1	0	0	0	0	0	1	0	0	0	0	0	0	0	1	PARACETAMOL	3			1	0	0
1116	3	4	2	1	1	0	1	0	1	1	0	38.7	1	190	GP	1	1	1	1	0	0	0	0	0	0	0	0	1	1	0	1	0	0	1	PARACETAMOL	1	4		0	0	1
1117	1	1	2	1	1	1	0	0	0	0	0	39	1	670	GP	1	2	1	1	0	1	0	0	0	0	0	0	1	0	1	1	0	0	1	PARACETAMOL	3	4		1	0	0
1118	1	5	3	1	1	1	0	0	1	0	0	39.5	1	1424	GP	0	2	1	1	1	1	0	0	0	0	0	0	1	0	1	0	0	0	1	ACIDE NIFLUMIQUE	2	2		1	0	0
1119	1	4	2	3	2	1	0	0	0	0	0	39	1	535	GP	1	1	1	1	0	0	0	0	0	0	1	0	0	0	0	0	0	0	1	PARACETAMOL	3	3		1	0	0
1120	1	1	1	2	2	0	0	0	1	1	0	39	1	332	GP	2	1	1	1	0	0	0	0	0	0	0	0	1	1	0	1	1	0	1	PARACETAMOL	1	3		1	0	0
1121	1	4	2	3	3	1	0	0	0	0	0	39	1	426	GP	1	1	1	0	0	0	0	1	0	0	0	0	1	1	0	1	0	1	1	PARACETAMOL	3	4		1	0	0
1122	3	3	4	2	2	1	0	0	0	0	0	39.5	1	226	GP	2	1	0	0	0	1	0	0	0	0	0	0	0	0	0	0	0	0	1	PARACETAMOL	3			1	0	0
1123	1	4	4	2	2	0	1	0	1	1	0	38.6	1	723	GP	1	1	1	1	0	0	0	0	0	0	0	0	1	1	0	1	0	0	1	PARACETAMOL	1	4		1	0	0
1124	1	4	4	2	2	1	0	0	0	0	1	39	1	103	GP	0	2	1	1	1	1	0	0	0	0	0	1	0	0	0	0	0	0	1	PARACETAMOL	3	4		1	0	0
1125	1	4	2	3	2	1	0	0	0	0	0	38.5	1	1422	GP	1	1	1	1	0	0	0	0	0	0	1	0	0	0	0	0	0	0	1	IBUPROFENE	3	4		1	0	0
1126	1	5	3	1	1	0	0	0	1	1	0	38.5	1	730	GP	0	1	0	0	0	0	0	0	0	1	1	0	1	1	0	1	0	0	1	PARACETAMOL	3	4		1	0	0
1127	1	3	3	1	1	1	0	0	1	1	0	39	1	1386	GP	0	1	1	1	0	0	0	0	0	0	0	0	1	1	0	1	0	1	1	PREDNISOLONE	3	1		1	0	0
1128	1	2	4	3	3	1	0	0	1	1	0	39.5	1	648	GP	2	3	0	0	0	0	0	1	0	0	0	0	0	0	0	0	0	0	1	PARACETAMOL	2			1	0	0
1129	4	6	4	1	1	1	0	1	0	0	0	39	1	583	GP	1	1	1	1	0	1	0	0	0	0	0	0	1	1	0	0	0	0	1	PARACETAMOL	3	4		0	0	1
1130	1	1	1	3	3	1	0	0	1	1	0	39.04	1	514	GP	1	1	1	1	0	0	0	0	0	0	1	0	0	0	0	0	0	0	1	PARACETAMOL	3	3		1	0	1
1131	1	7	4	1	1	1	0	0	0	0	0		0	1393	GP	1	3	0	0	1	0	0	0	0	1	1	0	1	0	0	1	0	0	1	PARACETAMOL	3	4		1	0	0
1132	1	4	2	1	1	0	0	0	1	1	0	38.7	1	545	GP	0	1	1	1	1	0	0	0	0	0	0	0	0	0	0	0	0	0	1	PARACETAMOL	1	3		1	0	0
1133	1	1	1	1	1	1	0	0	0	1	0	40.5	1	1451	GP	0	1	1	1	0	1	0	0	0	0	0	0	1	1	0	0	0	0	1	PARACETAMOL	3	4		1	0	0
1134	1	7	2	1	1	1	0	0	1	1	0	38	1	222	GP	2	2	1	1	1	0	0	0	0	0	1	0	0	0	0	0	0	0	1	PARACETAMOL	3	4		1	0	0
1135	1	4	2	3	2	1	1	0	0	0	0	39	1	188	GP	0	1	0	1	0	0	1	0	0	0	0	0	0	0	0	0	0	0	1	PARACETAMOL	1	4		0	0	0
1136	2	1	1	2	1	1	0	0	0	1	0	39.2	1	245	GP	1	1	1	1	1	0	0	0	0	1	0	0	0	0	0	0	0	0	1	PARACETAMOL	3			1	0	0
1137	2	1	1	1	1	0	1	0	0	0	0		0	401	GP	1	1	1	0	0	0	1	0	0	0	0	0	0	0	0	0	0	0	0					0	0	0
1138	1	4	2	2	2	0	0	0	0	1	0	39.17	1	576	GP	2	2	1	1	1	0	0	0	0	1	0	0	1	1	0	1	1	0	1	IBUPROFENE	3	3		1	0	0
1139	1	7	4	2	2	1	0	0	0	0	0	38.8	1	90	GP	1	3	0	0	1	0	0	0	0	1	0	0	0	0	0	0	0	0	1	IBUPROFENE	3	3		0	0	0
1140	3	3	2	1	1	1	0	0	1	0	0	38.5	0	1368	GP	0	2	1	1	0	1	0	0	0	0	0	0	1	0	1	1	0	0	1	PARACETAMOL	3	4		1	0	0
1141	1	7	4	1	1	1	1	0	0	0	0	38.5	1	482	GP	2	1	0	1	1	0	1	0	0	0	0	0	0	0	0	0	0	0	1	PARACETAMOL	3	3		1	0	0
1142	1	1	1	3	1	1	0	0	0	0	0	39.5	1	1387	GP	1	1	1	1	0	0	0	0	0	0	1	0	0	0	0	0	0	0	1	PARACETAMOL	1	4		1	0	0
1143	3	1	1	2	1	1	0	0	0	0	0	40.2	1	1295	GP	2	2	1	1	1	0	0	0	0	0	1	0	0	0	0	0	0	0	1	PARACETAMOL	1	4		0	1	0
1144	1	4	3	2	1	1	0	0	0	0	0		1	81	GP	1	1	1	1	0	0	0	0	0	0	1	0	0	0	0	0	0	0	1	IBUPROFENE	3	3		0	0	0
1145	1	2	4	3	2	1	0	0	1	0	0	38.5	1	567	GP	2	3	1	0	1	0	0	0	0	0	1	0	0	0	0	0	0	0	1	PARACETAMOL	3	3		1	0	0
1146	2	4	2	1	1	0	0	0	1	0	0	38.5	1	544	GP	2	1	1	1	0	0	0	0	0	0	0	0	1	0	1	0	0	0	1	PARACETAMOL	1	2		1	0	0
1147	3	5	3	2	2	1	0	0	1	1	0	38.5	1	383	GP	0	3	1	1	0	0	0	0	0	0	0	0	1	1	0	1	0	0	1	PARACETAMOL	3	4		1	0	0
1148	1	4	3	2	2	1	0	0	0	0	0	39	1	38	GP	0	2	1	1	0	1	0	0	0	0	0	0	1	1	0	1	0	0	1	PARACETAMOL	1	4		1	0	0
1149	1	4	3	3	2	1	0	0	1	1	0	39.5	1	1377	GP	2	1	1	1	0	0	0	0	0	0	1	0	0	0	0	0	0	0	1	PARACETAMOL	1	3		1	0	0
1150	1	1	1	2	1	1	0	0	1	1	0	38.2	1	94	GP	1	2	1	1	0	0	0	0	0	0	1	0	1	0	1	0	0	0	1	PARACETAMOL	1	4		1	0	0
1151	1	4	1	2	2	1	0	1	0	0	0	39.5	1	1438	GP	2	1	0	1	0	0	0	0	0	1	0	0	1	0	0	0	0	1	1	PARACETAMOL	3	4		1	0	0
1152	1	7	4	3	3	0	0	0	1	0	0	39	1	1280	GP	1	2	0	1	1	0	0	0	0	0	0	0	1	0	0	1	1	0	1	IBUPROFENE	3	3		1	0	0
1153	1	4	1	1	1	1	0	0	1	0	0	39.8	1	252	GP	0	2	1	1	0	0	0	0	1	0	0	0	1						1	PARACETAMOL	1	4		0	1	0
1154	1	5	4	1	1	0	0	0	1	0	0	38.7	1	747	GP	1	2	0	0	1	0	0	0	0	0	0	0	1	1	0	1	0	0	1	PARACETAMOL	1	4		1	0	0
1155	1	4	3	3	2	1	0	1	1	1	0	39.12	1	354	GP	1	1	1	1	0	0	0	0	0	0	1	0	1	0	1	1	1	0	1	PARACETAMOL	3	4		1	0	0
1156	1	3	2	1	1	0	0	0	1	1	0	38.5	1	551	GP	0	2	1	1	0	0	0	0	0	0	1	0	0	0	0	0	0	0	1	PARACETAMOL	1	4		0	0	0
1157	1	5	4	2	1	1	0	0	0	1	0	39	1	575	GP	1	1	1	1	0	0	0	0	0	0	1	0	1	0	0	1	0	0	1	PARACETAMOL	3	4		1	0	0
1158	2	3	1	2	1	0	0	0	0	1	0	40	1	302	GP	1	2	1	1	0	0	0	0	0	0	1	0	1	1	1	0	0	1	1	PARACETAMOL	3	4		1	0	0
1159	2	4	2	3	3	1	0	0	1	1	0	39	1	832	GP	0	3	1	1	0	0	0	0	0	1	0	0	1	0	1	1	1	1	1	PARACETAMOL	3	4		1	0	0
1160	1	1	2	1	1	1	0	0	1	1	0	38.7	1	1482	GP	1	3	1	0	0	0	0	0	0	0	1	0	1	1	0	1	1	0	1	PARACETAMOL	3	3		1	0	0
1161	1	4	1	1	1	1	0	0	0	0	0	39.4	1	546	GP	0	3	1	1	1	0	0	1	0	0	0	0	1	1	0	1	0	0	1	IBUPROFENE	1	4		1	0	0
1162	2	1	1	1	1	1	0	0	1	0	1	39	1	816	GP	1	1	1	1	1	0	0	0	0	0	1	0	1	1	0	1	0	0	1	PARACETAMOL	3	4		1	0	0
1163	1	4	2	3	3	1	0	0	1	1	0	39.2	1	361	GP	1	3	1	1	1	0	0	0	0	0	1	0	0	0	0	0	0	0	1	PARACETAMOL	3	4		1	0	0
1164	2	3	3	1	1	1	1	0	0	0	0	40.3	0	508	GP	2	2	1	0	0	0	1	0	0	0	0	0	1	1	0	0	0	0	1	PARACETAMOL	1	3		1	0	0
1165	4	4	4	1	1	1	0	0	1	1	0		1	248	GP	1	3	1	1	0	0	0	0	0	0	0	0	1	1	0	0	1	0	1	PARACETAMOL	3	4		1	0	0
1166	1	5	3	3	3	0	0	0	1	1	0		0	22	GP	0	3	1	0	1	0	0	0	0	0	1	0	1						1	PARACETAMOL	3	4		1	0	0
1167	2	5	2	3	3	1	1	1	0	0	0	38.4	1	431	GP	0	1	1	1	0	0	1	0	0	0	0	0	1	1	0	0	0	0	1	PARACETAMOL	3	4		1	0	0
1168	1	7	3	3	2	1	0	1	1	1	0	39	1	522	GP		1	1	1	1	0	0	0	0	0	1	0	0	0	0	0	0	0	1	PARACETAMOL	1	4		1	0	0
1169	1	1	1	1	1	0	0	0	1	1	0	39.2	1	1507	GP	2	1	1	0	1	0	0	1	0	0	0	0	1	1	1	1	1	0	1	PARACETAMOL	3	4		0	1	0
1170	1	7		2	2	0	0	1	1	1	0	39.5	1	522	GP		1	1	1	1	1	0	0	0	0	0	0	1	0	1	0	0	0	1	PARACETAMOL	1	4		1	0	0
1171	1	4	1	2	1	1	0	0	0	0	0	39.5	1	1356	GP	1	1	1	1	1	1	0	0	0	0	0	0	0	0	0	0	0	0	1	PARACETAMOL	3	4		0	1	0
1172	4	1	2	3	2	1	0	0	0	0	0	38.3	1	1361	GP	1	3	1	0	1	0	0	0	0	0	1	0	1						1	PARACETAMOL	3	4		0	0	1
1173	1	3	2	2	2	1	0	0	0	0	0	38.9	1	299	GP	2	1	1	1	1	0	0	0	0	1	0	0	0	0	0	0	0	0	1	PARACETAMOL	3	4		1	0	0
1174	1	7	3	3	3	1	1	1	0	0	0	39	1	187	GP	0	2	1	1	0	0	1	0	0	0	0	0	1	1	0	0	1	0	1	PARACETAMOL	3	4		1	0	0
1175	1	3	4	1	1	1	0	0	0	0	0	39.5	1	343	GP	2	1	0	0	1	1	0	0	0	1	0	0	0	0	0	0	0	0	1	PARACETAMOL	3	4		1	0	0
1176	1	7	4	2	2	1	0	0	0	1	0	39	1	1328	GP	1	1	1	1	0	0	0	0	0	0	0	0	1	0	0	0	1	0	1	PARACETAMOL	3			1	0	0
1177	1	7	4	3	3	1	0	0	1	1	0	39.5	1	852	GP	0	3	1	1	0	0	0	0	0	1	1	0	1	0	0	1	0	0	1	IBUPROFENE	1	3		1	0	0
1178	1	4	2	1	1	1	0	0	1	1	0	38.5	1	474	GP	2	3	0	1	0	1	0	0	0	0	0	0	1	1	0	0	0	0	0					1	0	0
1179	1	5	3	3	2	1	0	0	1	0	0	39	1	140	GP	1	1	1	1	0	0	0	0	0	1	0	0	1	0	0	1	1	0	1	IBUPROFENE	3	3		1	0	0
1180	1	1	1	2	1	1	0	0	1	1	0	39.85	1	1398	GP	0	2	1	1	1	0	0	0	0	1	1	0	1	0	0	1	0	0	1	PARACETAMOL	1	3		1	0	0
1181	1	3	1	1	1	0	0	0	1	0	0	39.2	1	1422	GP	1	1	1	1	0	0	0	0	0	0	0	0	1	0	0	1	0	0	1	PARACETAMOL	3	3		1	0	0
1182	1	1	2	1	1	0	0	0	0	1	0	39.5	0	1344	GP	2	3	1	1	0	0	0	0	0	0	1	0	1	1	1	0	0	0	1	PARACETAMOL	3	3		1	0	0
1183	1	4	2	2	2	0	0	0	1	1	0	39	1	404	GP	1	1	0	1	1	1	0	0	0	0	0	0	1	0	1	0	0	0	1	PARACETAMOL	1	4		1	0	0
1184	1	7	4	3	2	1	0	0	1	0	1		0	1308	GP	2	3	1	0	0	0	0	0	0	0	0	1	0	0	0	0	0	0	1	PARACETAMOL	3	3		1	0	0
1185	1	1	1	3	2	1	0	0	1	1	0	39.1	1	507	GP	0	1	1	1	1	0	0	0	0	0	1	0	1	1	0	0	0	0	1	PARACETAMOL	1	4		1	0	0
1186	2	1	1	3	2	1	0	1	0	0	0		0	216	GP	1	1	1	0	0	1	0	0	0	0	0	0	1	1	0	1	1	0	1	PARACETAMOL	3	4		0	0	1
1187	1	7	3	3	3	1	1	1	0	0	0	39.2	1	348	GP	0	2	1	1	0	0	1	0	0	0	0	0	0	0	0	0	0	0	1	PARACETAMOL	1	3		1	0	0
1188	1	1	2	2	2	1	0	0	1	1	0	39	1	88	GP	1	1	1	1	0	0	0	0	0	1	1	0	1	1	0	1	0	0	1	PARACETAMOL	3	4		1	0	0
1189	1	5	3	2	2	0	0	0	1	1	0	39	1	694	GP	1	3	0	1	0	0	0	0	0	0	0	0	1	1	0	1	0	0	1	PARACETAMOL	3	4		1	0	0
1190	1	4	4	3	2	1	0	0	1	0	0	38.7	1	116	GP	1	1	1	1	1	0	0	0	0	0	1	0	1	0	0	1	1	0	1	PARACETAMOL	3	3		1	0	0
1191	4	2	4	3	2	1	0	0	0	1	0	39	0	89	GP	0	2	0	1	0	0	0	0	0	0	1	0	1	1	0	0	0	0	1	PARACETAMOL	3	4		1	0	0
1192	2	4	1	2	1	0	0	0	0	0	0	40.5	1	768	GP	0	2	1	1	1	0	0	1	0	0	0	0	1	1	0	1	0	0	1	PARACETAMOL	1	4		1	0	0
1193	2	1	1	3	2	1	0	0	0	0	0	39.2	1	157	GP	1	3	1	1	1	0	0	0	0	1	0	0	1	1	0	1	0	0	1	PARACETAMOL	3	4		1	0	0
1194	1	1	1	1	1	0	0	0	0	0	0	39.5	1	306	GP	0	2	1	1	1	0	0	0	1	0	0	0	1						1	PARACETAMOL	3			1	1	0
1195	1	7	4	1	1	1	0	0	0	1	0	38.3	0	369	GP	1	1	1	1	0	0	0	1	0	0	0	0	1	1	1	1	1	0	1	PARACETAMOL	3	4		1	0	0
1196	1	7	3	2	1	1	0	0	0	1	0	39	1	1360	GP	0	1	0	0	1	0	0	0	0	1	0	0	1						1	IBUPROFENE	3			1	0	0
1197	1	2	2	2	2	1	0	0	0	1	0	38.8	1	1334	GP	1	3	1	1	0	0	0	0	0	0	1	0	1	1	0	1	0	0	1	PARACETAMOL	3	4		1	0	0
1198	2	1	1	1	1	1	1	1	0	0	0	38	1	1275	GP	1	2	1	1	0	0	1	0	0	0	0	0	0	0	0	0	0	0	1	PARACETAMOL	3	4		1	0	0
1199	1	3	2	2	1	1	0	0	1	1	1	38.8	1	427	GP	2	2	1	1	0	0	0	0	0	0	0	1	0	0	0	0	0	0	1	PARACETAMOL	3	4		1	0	0
1200	1	1	1	1	1	0	0	1	0	0	0	38.6	1	377	GP	0	3	0	1	1	0	1	0	0	0	0	0	0	0	0	0	0	0	1	PARACETAMOL	1	4		1	0	0
1201	1	5	2	2	1	1	0	0	1	1	0	39.5	1	258	GP	0	3	0	0	1	0	0	0	0	0	0	0	0	0	0	0	0	0	1	IBUPROFENE	3	6		1	0	0
1202	1	1	1	2	2	1	0	1	0	0	0	39.8	1	402	GP	0	1	0	0	0	1	0	0	0	0	0	0	1	1	0	1	1	0	1	PARACETAMOL	3	4		1	0	0
1203	1	4	3	1	1	1	0	0	1	0	0	39	1	1467	GP	0	2	1	1	1	0	0	0	0	0	0	0	0	0	0	0	0	0	1	PARACETAMOL	3	3		1	0	0
1204	1	1	2	2	2	1	0	1	0	1	0	38.5	1	1442	GP	1	1	1	1	1	0	0	0	0	0	1	0	0	0	0	0	0	0	1	PARACETAMOL	1	4		1	0	0
1205	1	7	3	2	2	0	0	0	1	1	0	38.8	1	770	GP	0	2	1	1	0	0	0	0	0	0	0	0	0	0	0	0	0	0	1	IBUPROFENE	1	4		1	0	0
1206	1	7	4	1	1	1	0	0	0	0	0	39.5	1	150	GP			1	1	0	0	0	0	0	1	0	0	1	0	0	1	1	0	1	PARACETAMOL	1	4		1	0	0
1207	2	5	4	3	3	1	1	1	0	0	0	39	1	669	GP	0	2	1	1	1	0	1	0	0	0	0	0	0	0	0	0	0	0	1	PARACETAMOL	1	4		1	0	0
1208	2	4	3	1	1	0	0	0	1	0	0	38	0	532	GP	2	1	1	0	0	0	0	0	0	0	0	0	0	0	0	0	0	0	1	PARACETAMOL	1	3		0	0	0
1209	1	7	4	1	1	1	0	0	1	1	0	38	1	697	GP	2	1	1	1	0	0	0	0	0	0	1	0	0	0	0	0	0	0	1	PARACETAMOL	1	4		1	0	0
1210	4	4	3	2	1	1	0	0	1	1	0	38.7	1	213	GP	1	3	1	1	0	0	0	0	0	0	1	0	1	1	0	1	0	0	1	PARACETAMOL	3			1	0	0
1211	1	5	4	3	2	1	0	1	1	1	0	38.8	1	567	GP	2	3	0	0	1	0	0	0	0	0	1	0	0	0	0	0	0	0	1	PARACETAMOL	3	3		1	0	0
1212	1	4	4	2	1	1	0	0	1	1	0	38.9	1	257	GP	1	2	1	1	0	0	0	0	0	0	1	0	0	0	0	0	0	0	1	PARACETAMOL	1	4		1	0	0
1213	4	6	1	3	2	0	0	0	1	1	0	38.8	1	798	GP	2	3	1	1	0	0	0	0	0	1	0	0	1	1	0	1	0	0	1	PARACETAMOL	3	4		1	0	0
1214	1	7	4	2	2	1	0	0	0	1	0		0	588	GP	1	1	1	0	0	1	0	0	0	0	0	0	0	0	0	0	0	0	1	PARACETAMOL	3	3		0	0	0
1215	1	7	4	1	1	1	0	0	0	0	0	38.8	1	352	GP	2	2	1	1	0	0	0	0	0	1	0	0	1	0	0	0	0	1	1	IBUPROFENE	3			1	0	0
1216	1	1	1	2	1	0	0	0	1	1	0	39	1	376	GP	2	3	1	0	0	0	0	0	0	0	1	0	0	0	0	0	0	0	1	PARACETAMOL	1	4		1	0	0
1217	1	4	2	3	2	1	0	0	1	1	0	39.1	1	678	GP	0	1	1	1	0	0	0	1	0	0	0	0	1	1	0	1	1	0	1	IBUPROFENE	3	3		1	1	0
1218	1	5	4	3	3	0	0	0	1	0	0	39.7	1	461	GP	0	1	1	1	1	0	0	0	0	0	0	0	0	0	0	0	0	0	1	PARACETAMOL	1	4		1	0	0
1219	1	4	2	2	1	1	0	0	1	1	0	38.07	0	550	GP	1	2	1	1	1	0	0	0	0	0	1	0	1	0	0	1	1	0	1	PARACETAMOL	3	4		1	0	0
1220	2	5	3	3	3	1	0	0	1	0	0	39	1	1412	GP	1	1	1	0	1	0	0	0	0	0	0	0	1	0	0	1	1	0	1	PARACETAMOL	3	4		0	1	1
1221	1	5	4	3	3	0	0	1	1	1	0	38.03	1	801	GP	1	1	1	1	1	0	0	0	0	0	0	0	0	0	0	0	0	0	1	PARACETAMOL	1			1	0	0
1222	1	4	2	2	1	1	0	0	0	0	0	38.8	1	1499	GP	0	1	1	1	0	1	0	0	0	0	0	0	0	0	0	0	0	0	1	PARACETAMOL	3	4		0	1	0
1223	2	1	1	3	3	0	0	0	1	0	0	39.2	1	461	GP	0	1	1	1	1	0	0	1	0	0	0	0	0	0	0	0	0	0	1	PARACETAMOL	1	4		1	0	0
1224	1	7	3	2	2	0	0	0	0	0	0	39.3	1	663	GP		1	1	1	0	0	0	0	1	0	0	0	1	0	1	1	0	0	1	PARACETAMOL	1	4		1	0	0
1225	1	5	4	2	2	1	1	0	0	0	0	38.5	0	699	GP	2	3	0	0	1	0	1	0	0	0	0	0	1	1	0	0	0	0	1	PARACETAMOL	3	4		1	0	0
1226	1	4	2	2	1	1	0	0	1	1	0	38.5	1	1503	GP	2	1	1	1	1	0	0	0	0	0	1	0	1	1	0	1	0	1	1	PARACETAMOL	3			1	0	0
1227	1	5	3	1	1	1	0	0	0	0	0	39	1	1411	GP	2	3	1	1	1	0	0	0	0	0	0	0	0	0	0	0	0	0	1	PARACETAMOL	3	4		0	1	0
1228	2	4	1	2	1	1	0	0	1	1	0	39	1	714	GP	2	3	0	0	0	0	0	1	0	0	0	0	1	1	0	1	1	0	1	PARACETAMOL	3	4		1	0	0
1229	1	7	4	3	3	1	0	0	0	0	0	39.2	1	549	GP	0	1	0	0	1	0	0	0	0	1	0	0	0	0	0	0	0	0	1	PARACETAMOL	3	4		1	0	0
1230	1	1	1	3	3	1	0	0	0	0	0	39	1	1512	GP			1	1	1	0	0	0	0	1	0	0	0	0	0	0	0	0	1	ACIDE ACETYLSALICYLIQUE	3	3		1	1	0
1231	3	4	2	1	1	0	1	1	0	0	0	39	1	1440	GP	2	3	1	1	1	0	1	1	0	0	0	0	1	1	0	0	0	0	1	PARACETAMOL	3	3		1	0	0
1232	1	3	2	2	2	1	0	0	1	0	0	38.9	1	777	GP	0	3	1	1	0	1	0	0	0	0	0	0	1	1	0	1	0	0	1	PARACETAMOL	3	4		1	0	0
1233	4	7	1	2	2	1	0	1	0	0	0	38.04	1	486	GP	1	1	1	1	1	0	1	0	0	0	0	0	1	0	0	1	0	0	1	PARACETAMOL	3	4		1	0	0
1234	1	7	2	3	3	1	0	1	1	0	0	38.1	1	78	GP	1	2	1	1	1	0	0	0	0	1	1	0	0	0	0	0	0	0	1	PARACETAMOL	3	4		1	1	0
1235	1	7	4	1	1	1	1	1	0	0	0		0	853	GP	0	3	1	0	0	0	1	0	0	0	0	0	0	0	0	0	0	0	1	PARACETAMOL	1	3		1	0	0
1236	1	7	4	2	1	1	0	0	0	1	0	37.9	1	388	GP	0	3	1	1	0	0	0	0	0	0	1	0	0	0	0	0	0	0	1	PARACETAMOL	1	4		1	0	0
1237	1	4	2	2		1	0	0	0	0	0	39	1	505	GP	1	2	0	0	0	1	0	0	0	0	0	0	0	0	0	0	0	0	1	PARACETAMOL	3	4		1	0	0
1238	1	7	4	2	1	1	0	0	1	0	0	39.2	1	1357	GP	0	1	1	0	0	0	0	0	0	0	1	0	1	0	0	1	0	0	1	PARACETAMOL	3	4		1	0	0
1239	1	1	1	3	3	0	0	0	1	1	0	39.3	1	853	GP	0	3	1	1	0	0	0	0	0	0	1	0	1	0	1	1	0	0	1	PARACETAMOL	1			1	0	0
1240	1	4	3	3	3	1	0	0	0	0	0	40	1	33	GP	1	3	1	1	0	0	0	1	0	0	0	0	1	0	0	1	0	0	1	PARACETAMOL	3	4		1	0	0
1241	1	2	4	1	1	0	0	0	1	0	0	38.4	1	738	GP	2	3	1	1	0	0	0	0	0	0	1	0	0	0	0	0	0	0	1	PARACETAMOL	1	4		1	0	0
1242	1	5	2	1	1	0	0	0	0	0	0	38.5	1	433	GP	1	1	0	1	0	0	0	1	0	0	0	0	0	0	0	0	0	0	1	IBUPROFENE	3	3		1	0	0
1243	1	1	1	2	2	1	0	0	0	1	0	39	1	99	GP	2	1	0	0	1	0	0	0	0	0	1	0	1	1	0	1	0	0	1	PARACETAMOL	3	4		1	0	0
1244	2	4	1	1	1	1	0	1	0	1	0	39.5	1	734	GP	1	1	1	1	1	0	0	0	0	1	0	0	0	0	0	0	0	0	1	IBUPROFENE	3	4		1	0	0
1245	1	1	1	1	1	0	0	0	0	0	0	40.01	1	1298	GP	0	1	1	1	0	0	0	1	0	0	0	0	1	1	1	1	0	0	1	IBUPROFENE	1	4		1	0	0
1246	1	3	1	2	2	1	0	0	0	0	0	38.7	1	1419	GP	1	1	1	1	1	0	0	0	0	1	1	0	1	0	0	1	0	0	1	IBUPROFENE	3	4		1	0	0
1247	1	7	4	3	2	1	0	0	1	1	0		0	540	GP	0	1	0	0	0	0	0	0	0	0	1	0	0	0	0	0	0	0	1	PARACETAMOL	3	4		0	0	0
1248	1	7	4	1	1	1	0	0	1	1	0	38.9	1	1469	GP	1	1	1	1	1	0	0	0	0	0	0	0	1	1	0	1	1	0	1	PARACETAMOL	1	4		1	0	0
1249	1	1	2	3	3	1	1	1	0	0	0	39	1	565	GP	2	2	1	1	0	0	1	0	0	0	0	0	0	0	0	0	0	0	0					1	0	0
1250	1	4	4	2	2	1	1	1	0	0	0	39.3	1	1348	GP	1	1	0	1	1	0	1	0	0	0	0	0	1	0	1	1	0	0	1	PARACETAMOL	3	4		1	0	0
1251	1	4	4	1	1	1	0	0	0	0	0	39.5	1	762	GP	1	1	1	1	0	0	0	0	0	1	0	0	0	0	0	0	0	0	1	PARACETAMOL	3	3		1	0	0
1252	2	1	1	1	1	1	0	0	0	0	0	39.4	1	442	GP	2	2	1	1	1	0	0	0	0	0	1	0	1	0	1	0	0	0	1	PARACETAMOL	3	3		1	0	0
1253	2	4	2	1	1	1	1	1	0	0	0	38.7	1	305	GP	1	3	1	1	0	0	1	0	0	0	0	0	0	0	0	0	0	0	1	PARACETAMOL	3	6		0	0	0
1254	2	4	2	1	1	1	0	0	1	0	0	39	1	1423	GP	0	2	1	1	0	0	0	0	0	0	0	0	1	1	0	0	0	0	1	IBUPROFENE	3	4		0	1	0
1255	1	1	1	1	1	1	0	0	1	0	0	38.6	1	750	GP	0	1	1	1	1	0	0	0	0	0	1	0	0	0	0	0	0	0	1	PARACETAMOL	1	3		1	0	0
1256	1		1	2	1	1	0	0	0	0	0	38.9	0	451	GP	0	1	1	1	0	1	0	0	0	0	0	0	0	0	0	0	0	0	1	PARACETAMOL	1	4		1	0	0
1257	1	7	4	3	2	1	0	0	0	0	0	39.02	1	644	GP	2	1	1	1	1	1	0	0	0	0	0	0	0	0	0	0	0	0	1	PARACETAMOL	1	4		0	0	0
1258	2	5	4	3	3	1	0	0	0	1	0	39.5	1	170	GP	0	2	1	1	1	0	0	0	0	1	0	0	1	0	1	1	0	0	1	PARACETAMOL	2			1	0	0
1259	1	4	2	3	3	1	0	0	1	0	1	38.5	1	62	GP	2	2	1	1	1	1	0	0	0	0	0	0	1	1	0	1	0	1	1	PARACETAMOL	3	4		1	0	0
1260	1	7	4	2	1	0	0	0	0	1	0	38.4	1	755	GP	1	1	0	0	1	0	0	0	0	0	1	0	1	0	0	1	1	0	1	PARACETAMOL	3	4		1	0	0
1261	1	7	3	3	3	0	0	0	1	1	0	39.5	1	560	GP	0	2	1	1	0	0	0	0	0	0	1	0	1	0	1	1	0	0	1	PARACETAMOL	3	4		1	0	0
1262	1	1	1	1	1	1	0	0	1	1	0	38.8	1	44	GP	2	2	1	1	1	0	0	0	0	1	0	0	1	1	0	1	1	0	0					1	0	1
1263	1	4	2	2	1	1	0	0	1	1	0	38.5	1	374	GP	0	1	1	1	0	0	0	0	0	0	1	0	0	0	0	0	0	0	1	PARACETAMOL		4		1	0	0
1264	1	7	3	1	1	1	0	0	0	0	0	38	1	118	GP	1	3	1	1	1	0	0	0	1	0	0	0	0	0	0	0	0	0	1	PARACETAMOL	2	3		1	0	0
1265	1	7	2	2	2	1	0	0	0	1	0	39	1	117	GP	2	1	1	1	0	0	0	0	0	0	1	0	0	0	0	0	0	0	1	PARACETAMOL	1	4		1	0	0
1266	1	4	3	3	3	0	0	0	1	1	0	38.2	1	446	GP	1	1	1	1	1	0	0	0	0	0	0	0	1						1	PARACETAMOL	3	3		1	0	0
1267	1	3	3	2	2	0	0	0	1	1	0	38.5	1	733	GP	0	2	1	1	0	0	0	0	0	0	1	0	0	0	0	0	0	0	1	PARACETAMOL	3	4		1	0	0
1268	1	4	2	2	2	1	0	0	0	0	0	39	1	563	GP	0	3	1	0	1	0	0	0	0	1	0	0	0	0	0	0	0	0	1	PARACETAMOL	3	4		1	0	0
1269	1	4	2	3	3	1	0	0	0	0	0	38.9	1	97	GP	1	1	1	0	1	1	0	0	0	0	0	0	0	0	0	0	0	0	1	PARACETAMOL	1	4		1	0	0
1270	2	5	3	2	2	1	0	0	0	1	0	39	0	211	GP	1	3	0	1	1	0	0	0	0	0	1	0	1	0	1	1	0	0	1	PARACETAMOL	3	4		0	1	0
1271	4	6	4	2	1	1	0	0	1	0	0		0	266	GP	0	1	0	0	0	1	0	0	0	0	0	0	1	0	0	0	0	1	1	PARACETAMOL	3	4		1	0	0
1272	1	7	4	1	1	0	0	0	1	1	0	38.9	1	150	GP			1	1	0	0	0	0	0	0	1	0	1	0	0	1	1	0	1	PARACETAMOL	1	4		1	0	0
1273	1	4	2	1	1	1	0	0	0	1	0	39	1	1352	GP	2	1	0	0	1	0	0	0	0	1	0	0	1	1	0	1	0	0	1	PARACETAMOL	3	4		1	0	0
1274	2	3	1	2	1	1	0	1	0	0	0	38.5	1	832	GP	0	3	1	1	0	0	1	0	0	0	0	0	1	1	0	1	0	0	1	PARACETAMOL	3	4		1	0	0
1275	1	7	4	2	2	0	1	1	1	1	0	39.7	1	1429	GP	0	1	1	0	1	0	0	0	0	0	0	0	1	1	1	1	0	0	1	PARACETAMOL	1	4		0	1	0
1276	3	1	2	3	3	1	0	1	0	0	0	39.5	1	134	GP	0	1	1	1	1	0	0	1	0	0	0	0	1	1	0	1	0	0	1	PARACETAMOL		4		0	1	0
1277	2	4	2	1	1	1	1	0	0	0	0	39	1	1451	GP	0	1	1	0	0	0	1	0	0	0	0	0	1	1	0	0	0	1	1	PARACETAMOL	1	4		1	0	0
1278	1	7	3	2	2	0	0	0	0	0	0	39	1	1369	GP	0	3	0	1	1	0	0	0	0	0	0	0	0	0	0	0	0	0	1	PARACETAMOL	2	4		1	0	0
1279	3	5	4	1	1	0	1	1	0	0	0	38	0	769	GP	1	1	1	1	1	0	1	0	0	0	0	0	0	0	0	0	0	0	1	PARACETAMOL		3		1	0	0
1280	1	1	1	3	1	1	0	0	0	0	0	38.5	1	1446	GP	0	2	1	1	0	0	0	0	0	0	1	0	1						1	PARACETAMOL	1	4		0	1	0
1281	1	7	4	1	1	1	0	0	0	1	0	38.6	1	1304	GP	0	3	0	1	0	0	0	0	0	1	0	0	0	0	0	0	0	0	1	PARACETAMOL	3	4		1	0	0
1282	1	1	1	3	3	1	0	0	0	0	0	39	1	1264	GP	2	3	1	1	1	0	0	0	0	1	0	0	0	0	0	0	0	0	1	PARACETAMOL	3	3		1	0	0
1283	1	5	4	1	1	1	0	0	0	0	0	39.8	0	1416	GP	0	1	1	0	1	1	0	0	0	0	0	0	1	1	0	1	0	0	1	PARACETAMOL	3	4		1	0	0
1284	1	4	2	2	2	1	0	0	0	1	0	39	1	386	GP	2	2	1	1	0	0	0	0	0	0	1	0	1	1	0	0	0	0	1	ACIDE ACETYLSALICYLIQUE	3	4		1	0	0
1285	1	4	2	2	1	0	1	1	0	0	0	39	0	595	GP	1	1	1	1	1	0	1	0	0	0	0	0	0	0	0	0	0	0	1	PARACETAMOL	1	3		1	0	0
1286	1	5	4	1	1	1	0	0	1	1	0	39	0	427	GP	2	2	1	0	0	0	0	0	0	1	0	0	0	0	0	0	0	0	1	IBUPROFENE	3			1	0	0
1287	1	3	2	2	2	1	0	1	0	1	0	39	1	63	GP	1	2	0	1	0	0	0	0	0	1	0	0	1	0	1	0	0	0	1	ACIDE NIFLUMIQUE	2	2		1	0	0
1288	2	2	4	1	1	1	0	0	0	0	0	39.2	1	268	GP	2	2	1	1	0	1	0	0	0	0	0	0	1	0	0	1	0	0	1	PARACETAMOL	3	4		1	0	0
1289	1	7	4	3	3	1	0	0	0	0	0	39.02	1	1303	GP	1	1	1	1	0	0	0	0	1	0	0	0	1	0	1	0	0	0	1	PARACETAMOL	1	4		1	0	0
1290	3	5	2	1	1	0	0	0	0	1	0	38.8	1	507	GP	0	1	1	1	1	0	0	0	0	0	1	0	1	1	0	1	0	0	1	PARACETAMOL	1	4		1	0	0
1291	4	6	1	2	2	1	0	0	1	1	0	39.5	1	54	GP	0	1	1	1	0	0	0	0	0	0	0	0	0	0	0	0	0	0	1	PARACETAMOL	3	3		0	0	0
1292	1	4	2	2	2	0	0	0	0	1	0	38.9	1	129	GP	1	1	1	1	1	0	0	0	0	0	1	0	1	1	0	1	0	0	1	PARACETAMOL	1	4		1	0	0
1293	1	7	4	3	3	1	0	0	0	0	1	39	1	393	GP	1	2	0	0	1	0	0	0	0	0	0	1	1	0	1	0	0	0	1	PARACETAMOL	1	4		1	0	0
1294	1	4	3	2	2	1	0	0	0	0	0	38.7	1	311	GP	2	2	1	1	0	0	0	1	0	0	0	0	0	0	0	0	0	0	1	PARACETAMOL	1	3		1	0	0
1295	1	7	4	1	1	1	0	0	0	1	0	38.8	1	1442	GP	1	1	1	1	0	0	0	0	0	0	1	0	0	0	0	0	0	0	1	PARACETAMOL	3	4		1	0	0
1296	1	4	1	2	2	0	0	0	0	1	0	39.9	1	1345	GP	0	1	1	1	0	0	0	0	0	0	1	0	1	1	0	1	0	0	1	PARACETAMOL	1	3		1	0	0
1297	1	7	2	3	3	1	0	0	1	1	0	39.3	1	204	GP	2	3	1	1	1	0	0	0	0	0	0	0	1	1	0	0	0	0	1	ACIDE ACETYLSALICYLIQUE	1	3		1	0	0
1298	1	5	4	1	1	1	1	1	0	0	0	38.75	1	717	GP	1	2	0	0	0	0	1	0	0	0	0	0	1	0	0	1	0	1	1	PARACETAMOL	3	4		1	0	0
1299	1	1	1	2	2	0	0	0	1	1	0	39.02	1	550	GP	1	2	1	1	0	0	0	0	0	0	0	0	1	1	0	1	0	0	1	PARACETAMOL	3	4		1	0	0
1300	2	5	3	2	2	1	0	0	0	0	0	38	1	1369	GP	0	3	0	0	0	0	0	0	0	0	1	0	0	0	0	0	0	0	1	PARACETAMOL	3	4		1	0	0
1301	1	5	4	2	2	1	0	0	1	1	0	38.7	1	1515	GP	2	3	1	1	1	0	0	0	0	0	1	0	1	1	1	0	0	0	1	PARACETAMOL	3	4		1	0	0
1302	1	5	3	3	2	0	1	0	0	0	0	38.9	1	798	GP	2	3	0	1	0	0	1	0	0	0	0	0	1	1	0	0	0	0	1	PARACETAMOL	1	4		1	0	0
1303	1	4	2	2	2	0	1	0	1	0	0		0	1328	GP	1	1	1	0	1	0	0	0	0	0	1	0	1	1	0	1	0	0	1	PARACETAMOL	3	4		1	0	0
1304	2	1	2	2	2	1	0	0	0	0	0	38.8	1	1502	GP	0	1	1	1	1	1	0	0	0	0	0	0	1	1	0	0	0	0	1	IBUPROFENE	3	3		1	0	0
1305	1	5	4	2	1	1	0	0	0	0	0	38.6	1	301	GP	1	1	1	1	0	0	0	0	0	0	1	0	0	0	0	0	0	0	1	PARACETAMOL	1			0	0	0
1306	2	4	2	1	1	1	0	0	0	0	0	38.03	1	490	GP	1	1	1	1	1	0	0	0	0	1	0	0	1	1	0	0	0	0	1	PARACETAMOL	3	4		1	0	0
1307	1	4	2	1	1	0	0	1	0	0	0	38.5	1	245	GP	1	1	0	1	0	0	1	0	0	0	0	0	1	0	0	0	1	0	1	PARACETAMOL	3	4		1	0	0
1308	2	4	1	1	1	1	0	0	0	0	0	38.65	1	1337	GP	2	1	1	1	0	0	0	0	0	1	0	0	1	1	0	1	0	0	1	IBUPROFENE	3	3		1	0	0
1309	1	7	4	2	1	0	0	0	1	1	0	39	1	22	GP	0	3	1	0	1	0	0	0	0	0	1	0	1	1	0	1	0	0	1	PARACETAMOL	3	4		1	0	0
1310	2	4	2			1	0	0	1	1	0	39.02	1	358	GP	2	3	0	0	1	0	0	0	0	0	1	0	1	0	0	1	0	0	1	PARACETAMOL	1	4		1	0	0
1311	1	5	3	1	1	0	0	0	1	1	0		0	1434	GP	1	1	0	0	1	0	0	0	0	0	1	0	1	1	0	1	0	0	0					1	0	0
1312	1	1	1	2	2	1	0	0	1	1	0	39	1	78	GP	1	2	1	1	1	0	0	0	0	0	1	0	1	0	0	1	0	0	1	PARACETAMOL	3	4		1	0	0
1313	1	4	2	2	2	0	0	0	1	1	0	38.6	1	37	GP	1	2	1	1	0	0	0	0	0	0	1	0	1	0	1	1	0	0	1	PARACETAMOL	3	4		1	0	0
1314	1	5	4	1	1	0	0	1	0	1	0	39.2	1	98	GP	2	1	1	0	0	0	1	0	0	0	1	0	0	0	0	0	0	0	1	PARACETAMOL	3	4		1	0	0
1315	4	6	3	2	1	1	0	0	0	0	0	39.5	1	341	GP	1	2	1	0	0	0	0	0	0	0	1	0	0	0	0	0	0	0	1	IBUPROFENE	3	3		1	0	0
1316	4	6	4	2	2	0	0	0	0	1	0	38.5	1	365	GP	1	3	1	1	1	0	0	0	0	0	1	0	1	0	0	1	0	0	1	PARACETAMOL	3	4		1	0	0
1317	1	4	3	1	1	0	0	0	1	1	0	39.02	0	370	GP	2	2	1	1	1	0	0	0	0	0	1	0	1	1	1	1	0	0	1	IBUPROFENE	3	3		0	0	1
1318	1	7	4	3	3	1	1	1	0	0	0	39	0	237	GP	2	1	0	0	1	0	1	0	0	0	0	0	1	1	0	0	0	0	1	PARACETAMOL	3	3		1	0	0
1319	1	7	3	1	1	0	0	0	0	1	0	39	1	531	GP	1	2	1	1	0	0	0	0	0	0	0	0	0	0	0	0	0	0	1	PARACETAMOL	1			0	0	0
1320	1	4	2	3	3	1	0	0	1	0	0	39.4	1	73	GP	2	3	1	1	0	1	0	0	0	0	0	0	0	0	0	0	0	0	1	PARACETAMOL	3			1	0	0
1321	1	7	1	2	2	1	0	0	0	1	0	39	1	42	GP	2	3	1	1	0	0	0	0	0	0	1	0	0	0	0	0	0	0	1	PARACETAMOL	3	3		1	0	0
1322	2	1	1	2	1	1	0	0	0	0	0	38.7	1	92	GP	1	1	1	1	1	1	0	0	0	0	0	0	0	0	0	0	0	0	1	PARACETAMOL	3	3		1	0	0
1323	1	5	3	3	3	1	0	0	1	0	0	38.7	0	1384	GP	2	1	0	0	0	1	0	0	0	0	0	0	0	0	0	0	0	0	1	IBUPROFENE	3	3		1	0	0
1324	1	3	2	1	1	1	0	0	0	1	0	38.5	1	1374	GP	0	3	1	1	0	0	0	0	0	0	1	0	1	0	0	1	0	0	1	PARACETAMOL	3	4		1	0	0
1325	1	7	2	2	2	1	0	0	1	0	0	39	1	1420	GP	2	3	0	1	1	0	0	0	0	0	1	0	1	1	0	1	0	0	1	PARACETAMOL	3	4		1	0	0
1326	1	4	4	2	2	0	0	1	1	1	0	38.5	1	1478	GP	1	1	1	0	1	0	0	0	0	0	1	0	1	1	0	1	0	0	1	PARACETAMOL	3	4		1	0	0
1327	2	1	1	2	2	1	0	0	0	1	0	37.8	1	825	GP	0	2	1	1	0	0	0	0	0	0	1	0	1	1	0	1	0	0	1	PARACETAMOL	1	3		1	0	0
1328	1	2	4	1	1	0	0	1	1	0	0	39.02	1	66	GP	2	1	1	1	0	1	0	0	0	0	0	0	1	1	0	1	0	0	0					1	0	0
1329	1	3	4	3	3	1	0	1	0	0	0	38.8	1	226	GP	2	1	1	1	0	0	1	0	0	0	0	0	1	0	0	0	0	1	1	PARACETAMOL	1	3		0	1	0
1330	1	7	2	1	1	1	0	0	1	0	0	39.6	1	832	GP	0	3	1	1	0	0	0	1	0	0	0	0	1	1	0	1	0	0	1	PARACETAMOL	1	4		1	0	0
1331	3	4	2	1	1	0	1	0	1	1	0	37.7	1	190	GP	1	1	1	1	0	0	0	0	0	0	1	0	1	1	0	1	0	0	1	PARACETAMOL	1	4		1	0	0
1332	1	4	2	1	1	0	0	0	1	1	0	38	1	584	GP	0	2	1	1	0	0	0	0	0	0	1	0	1	0	0	1	0	0	1	PARACETAMOL	1	3		1	0	0
1333	2	4	1	2	2	1	0	0	0	0	0	39	1	763	GP	0	1	1	1	0	1	0	0	0	1	0	0	1	1	0	1	1	0	1	PARACETAMOL	3	4		1	0	0
1334	1	1	1	2	2	0	0	1	1	1	0	38.7	1	501	GP	1	2	1	1	0	0	0	0	0	0	1	0	0	0	0	0	0	0	1	PARACETAMOL	1	4		1	0	0
1335	1	5	4	3	3	1	0	0	0	1	0		0	563	GP	0	3	0	0	1	0	0	0	0	0	1	0	0	0	0	0	0	0	1	PARACETAMOL	3	4		1	0	0
1336	2	1	1	1	1	1	0	0	0	1	0	39	1	111	GP	2	1	0	0	0	0	0	0	0	1	0	0	0	0	0	0	0	0	0					1	0	0
1337	1	4	4	3	3	1	0	1	0	1	0	39.8	1	330	GP	2	3	1	1	0	0	0	0	0	1	0	0	1	0	1	1	0	0	1	IBUPROFENE	3	3		1	0	0
1338	2	4	2			1	0	0	1	1	0	38.6	1	513	GP	2	2	1	0	1	0	0	0	0	0	1	0	0	0	0	0	0	0	1	PARACETAMOL	3	2		1	0	0
1339	2	5	3	2	2	0	0	0	1	1	0	39	1	171	GP	2	3	1	1	0	0	0	0	0	1	1	0	0	0	0	0	0	0	1	PARACETAMOL	3			0	0	0
1340	2	5	4	3	3	1	1	1	0	0	0	38.6	1	238	GP	2	1	0	1	1	0	1	0	0	0	0	0	0	0	0	0	0	0	1	PARACETAMOL	1			1	0	0
1341	1	3	2	2	2	0	0	0	1	1	0	38	1	1528	GP	1	1	1	1	0								1	0	0	0	1	0	1	IBUPROFENE	3	3		0	1	0
1342	1	4	2	2	1	1	0	0	1	1	0	39.7	1	751	GP	2	1	1	0	0	0	0	0	0	0	1	0	1	1	0	0	0	0	1	PARACETAMOL	3	4		1	0	0
1343	2	1	1	2	2	0	1	0	0	0	0	39	1	1477	GP	0	3	1	1	1	0	1	0	0	0	0	0	0	0	0	0	0	0	1	PARACETAMOL	1			1	0	0
1344	4	6	4	1	1	1	0	0	0	0	0	39.5	1	1424	GP	0	2	1	0	1	0	0	0	0	1	0	0	1	0	0	1	0	0	1	ACIDE NIFLUMIQUE	3	1		1	0	0
1345	1	7	4	3	3	1	0	0	0	0	0	39	1	364	GP	2	1	1	1	0	0	0	0	0	1	0	0	0	0	0	0	0	0	1	PARACETAMOL	3	3		1	0	0
1346	2	5	3	1	1	0	0	0	1	1	0	38.5	1	795	GP	0	3	1	1	0	0	0	0	0	1	0	0	1	1	0	1	1	0	1	PARACETAMOL	3	4		1	0	0
1347	1	5	3	1	1	1	0	0	0	0	0		0	123	GP	1	1	0	0	1	0	0	0	0	1	0	0	1	1	0	1	0	0	1	IBUPROFENE	3	4		1	0	0
1348	4	4	4	3	1	1	1	1	0	0	0	39	1	199	GP	1	2	1	1	1	0	1	0	0	0	0	0	0	0	0	0	0	0	1	IBUPROFENE	3	3		1	0	0
1349	1	4	2	1	1	1	0	0	0	1	0	38.5	1	155	GP	0	2	1	1	0	1	0	0	0	0	0	0	1	1	0	1	0	0	1	PARACETAMOL	3	4		1	0	0
1350	3	5	4	1	1	0	0	1	0	0	0	38.1	1	1422	GP	1	1	1	1	1	0	1	0	0	0	0	0	1	0	0	1	0	0	1	PARACETAMOL	1	4		1	0	0
1351	1	4	3	1	1	1	1	1	0	0	0		0	319	GP	1	1	0	0	1	0	1	0	0	0	0	0	0	0	0	0	0	0	1	PARACETAMOL	3	3		1	0	0
1352	1	4	2	1	1	1	0	0	1	1	0	39	1	447	GP	1	1	1	1	0	0	0	0	0	0	0	0	0	0	0	0	0	0	1	PARACETAMOL	1	4		1	0	0
1353	1	4	2	2	2	1	0	0	1	1	0	38.4	1	126	GP	1	1	1	1	0	0	0	0	0	0	1	0	1	0	1	1	0	0	1	PARACETAMOL	3	3		1	0	0
1354	1	5	3	3	3	1	0	0	0	1	0	38.02	1	140	GP	1	1	1	1	0	0	0	0	0	0	1	0	1	0	0	1	1	0	1	PARACETAMOL	3	4		1	0	0
1355	1	4	4	2	1	0	0	0	0	1	0	38	1	1501	GP	2	3	0	1	1	0	0	0	0	0	1	0	1	0	0	1	0	0	1	PARACETAMOL	1	4		1	0	0
1356	1	7	3	1	1	1	1	0	0	1	0	39.1	1	115	GP	1	3	1	1	1	0	0	0	0	0	1	0	1	1	0	1	0	0	1	PARACETAMOL	1			1	0	0
1357	1	1	2	2	1	1	0	0	0	1	0	39	1	622	GP	2	2	0	1	0	1	0	0	0	0	0	0	0	0	0	0	0	0	1	PARACETAMOL	3	3		1	0	0
1358	1	7	4	2	2	0	0	0	1	1	0	38	1	523	GP	1	1	1	1	1	0	0	0	0	0	1	0	1	1	0	1	1	0	1	PARACETAMOL	3	4		1	0	0
1359	1	7	4	2	2	0	0	0	1	1	0	38.3	1	1296	GP		1	1	1	1	0	0	0	0	0	1	0	1	0	0	1	1	0	1	PARACETAMOL	3	4		1	0	0
1360	1	7	2	1	1	1	0	0	1	1	0	39.5	1	677	GP	1	2	1	1	1	0	0	0	0	1	0	0	0	0	0	0	0	0	1	PARACETAMOL	3	4		1	1	0
1361	3	1	1	1	1	1	0	0	1	0	0	39.5	1	810	GP	1	1	1	1	1	0	0	0	0	0	0	0	1	0	0	0	0	1	1	PARACETAMOL	3	4		1	0	0
1362	1	1	2	2	1	1	0	0	0	0	0	38.07	1	775	GP	2	2	1	0	1	0	0	0	0	0	1	0	0	0	0	0	0	0	1	IBUPROFENE	3	3		1	0	0
1363	1	7	1	1	1	0	0	0	1	1	0	37.7	1	309	GP	0	1	1	1	1	0	0	0	0	0	1	0	0	0	0	0	0	0	1	PARACETAMOL	1	3		1	0	0
1364	1	1	2	2	2	0	1	0	0	1	0		0	194	GP	1	1	1	0	1	0	0	0	0	0	1	0	0	0	0	0	0	0	1	PARACETAMOL	3	4		1	0	0
1365	1	1	1	2	2	1	0	0	0	1	0	38.8	1	117	GP	2	1	1	1	0	0	0	0	0	0	1	0	0	0	0	0	0	0	1	PARACETAMOL	1	4		1	0	0
1366	2	3	1	3	1	1	0	0	1	1	0	38.7	1	1503	GP	2	1	0	1	1	0	0	0	0	0	1	0	1	1	0	1	0	1	1	PARACETAMOL	3			1	0	0
1367	2	4	4	1	1	0	0	0	1	1	0	38.8	1	1270	GP	0	1	1	0	0	0	0	0	0	0	1	0	1	1	0	1	0	0	1	PARACETAMOL	1	3		1	0	0
1368	2	4	2	2	2	1	0	0	0	0	0	38.5	1	293	GP	1	2	0	1	0	1	0	0	0	0	0	0	1	1	0	1	0	0	1	PARACETAMOL	3			1	0	0
1369	2	5	3	2	1	1	0	0	1	1	0	40.2	0	648	GP	2	3	0	0	0	0	0	1	0	0	0	0	0	0	0	0	0	0	1	PARACETAMOL	3	4		1	0	0
1370	1	4	1	2	2	1	0	0	0	0	0	38.8	1	1474	GP	1	3	1	1	1	1	0	0	0	0	0	0	1	1	1	1	1	0	1	PARACETAMOL	3	4		1	0	0
1371	3	4	3	1	1	1	0	0	1	0	0		0	476	GP	0	2	1	0	1	0	0	0	0	0	1	0	0	0	0	0	0	0	1	PARACETAMOL	1	4		1	0	0
1372	1	4	2	2	2	1	0	0	0	0	0	39	1	697	GP	2	1	1	1	0	1	0	0	0	0	0	0	0	0	0	0	0	0	1	PARACETAMOL	1	4		1	0	0
1373	2	1	1	3	2	1	0	0	0	0	0	39.5	1	8	GP	1	2	1	1	0	1	0	0	0	0	0	0	1	1	0	1	0	0	1	PARACETAMOL	3			1	0	0
1374	1	7	2	2	2	1	0	0	1	1	0	39.03	1	370	GP	2	2	1	1	1	0	0	0	0	1	1	0	0	0	0	0	0	0	1	PARACETAMOL	3	4		0	1	0
1375	2	4	2	2	2	1	0	0	0	0	0	39	1	54	GP	0	1	1	1	0	0	0	0	0	0	1	0	0	0	0	0	0	0	0					0	0	0
1376	1	1	1	2	2	1	0	0	0	0	0	39.8	1	768	GP	0	2	1	1	1	0	0	1	0	0	0	0	1	1	0	0	0	0	1	PARACETAMOL	3	4		1	0	0
1377	1	4	2	2	2	1	0	0	0	0	0	39	1	1293	GP			1	1	1	0	0	0	0	0	1	0	1	1	0	1	0	0	1	PARACETAMOL	3			1	0	0
1378	1	1	1	2	2	1	0	1	0	0	0	38.8	1	158	GP	2	3	1	1	0	0	1	0	0	0	0	0	1	1	0	0	1	0	1	PARACETAMOL	3	4		1	0	0
1379	2	1	1	1	1	1	1	0	0	0	0	38.05	1	511	GP	1	1	0	0	1	0	0	0	0	0	1	0	1	0	1	0	0	0	1	PARACETAMOL	1	3		1	0	0
1380	1	4	4	3	3	0	1	0	1	1	0	39.4	1	222	GP	2	2	1	1	1	0	0	0	0	0	1	0	0	0	0	0	0	0	1	PARACETAMOL	1	4		1	0	0
1381	1	1	1	1	1	1	0	0	0	1	0	39.6	1	750	GP	0	1	1	1	1	0	0	0	0	1	0	0	0	0	0	0	0	0	1	PARACETAMOL	3	4		1	0	0
1382	1	4	3	2	2	0	0	0	1	1	0	38.7	1	712	GP	0	2	1	0	1	0	0	0	0	0	1	0	0	0	0	0	0	0	1	PARACETAMOL	1	4		0	0	0
1383	1	1	1	3	3	1	0	0	0	1	0	38.6	1	461	GP	0	1	0	0	0	0	0	0	0	0	1	0	0	0	0	0	0	0	1	PARACETAMOL	1	4		1	0	0
1384	1	5	4	2	2	1	0	0	1	0	0	38.02	1	814	GP	2	1	1	1	1	0	0	0	0	0	0	0	1	1	0	0	0	1	1	PARACETAMOL	1	4		0	1	0
1385	1	4	3	3	3	1	0	0	0	0	0	39.4	1	495	GP	2	1	1	1	1	0	0	0	0	1	0	0	1	1	0	1	0	0	1	PARACETAMOL	3	4		0	1	0
1386	1	5	3	2	1	1	0	0	1	1	0	38.6	1	1395	GP	1	2	0	1	1	0	0	0	0	0	1	0	1	1	0	1	0	0	1	PARACETAMOL	2	4		1	0	0
1387	2	4	1	2	1	0	0	0	1	1	0	38.5	0	1518	GP	2	1	1	0	0	0	0	0	0	0	1	0	1	1	0	1	0	0	1	IBUPROFENE	3	4		1	0	0
1388	1	7	3	3	3	1	1	1	0	0	0	39	1	1457	GP	0	1	1	1	0	0	1	0	0	0	0	0	1	1	0	1	1	0	1	PARACETAMOL	3	4		1	0	0
1389	1	4	2	2	2	1	0	1	1	1	0	38.5	1	1500	GP	0	1	1	1	0	0	0	0	0	0	0	0	1	1	0	1	0	0	1	PARACETAMOL	1	4		0	1	0
1390	1	3	2	3	2	1	1	0	0	0	0	38.02	1	306	GP	0	2	1	1	0	0	1	0	0	0	0	0	1	1	0	0	0	0	1	PARACETAMOL	3			1	0	0
1391	3	4	3	2	2	0	0	0	1	1	0	38.8	1	856	GP	0	3	0	1	0	0	0	0	0	1	0	0	0	0	0	0	0	0	1	PARACETAMOL	3	4		1	0	0
1392	3	4	4	1	1	0	0	1	1	1	0	39	1	233	GP	1	1	1	1	1	0	0	0	0	0	1	0	1						1	PARACETAMOL	1			1	0	0
1393	1	3	1	3	1	1	0	0	0	1	0	38.2	1	141	GP	1	2	1	1	1	0	0	0	0	0	1	0	1	1	0	0	0	0	1	PARACETAMOL	1	4		1	0	0
1394	1	3	1	2	1	1	1	0	0	0	0	38.7	1	264	GP	1	2	0	0	0	0	1	0	0	0	0	0	1	1	0	0	0	0	1	PARACETAMOL	3	3		1	0	0
1395	1	4	2	1	1	1	0	0	0	1	0	39	1	95	GP	2	3	1	1	0	0	0	0	0	1	0	0	1	0	1	1	0	0	1	PARACETAMOL	3	4		1	0	0
1396	1	4	2	2	2	1	0	0	1	1	0	39	1	21	GP	1	3	1	1	0	0	0	0	0	0	1	0	1	1	0	0	0	0	1	PARACETAMOL	3	4		0	1	0
1397	1	1	1	2	2	0	0	0	0	1	0	38.5	1	1447	GP	0	2	1	0	1	0	0	0	0	0	1	0	1	1	0	1	0	0	1	PARACETAMOL	1	4		1	0	0
1398	3	4	2	1	1	1	0	0	0	0	0	39.5	1	683	GP	1	1	1	1	0	1	0	0	0	0	0	0	1	0	1	0	0	0	1	PARACETAMOL	3	3		1	0	0
1399	2	4	2	3	2	1	0	0	1	0	0	39	1	783	GP	2	2	1	1	0	0	0	0	0	0	1	0	1	1	1	1	1	0	1	PARACETAMOL	1	4		1	0	0
1400	1	7	2	2	2	1	0	0	1	1	0	38.6	1	540	GP	0	1	1	1	0	0	0	0	0	0	1	0	0	0	0	0	0	0	1	PARACETAMOL		4		1	0	0
1401	1	4	2	1	1	1	0	0	1	1	0	38.5	1	279	GP	2	2	1	0	1	0	0	0	0	0	1	0	1	0	0	1	0	0	1	PARACETAMOL	3			1	0	0
1402	1	7	4	3	1	1	0	0	0	1	0	38.9	1	439	GP	0	1	0	1	0	0	0	0	0	1	0	0	1	0	1	1	1	0	1	PARACETAMOL	3	4		1	0	0
1403	4	5	4	3	2	1	0	0	1	0	0		0	269	GP	2	2	1	0	1	0	0	0	0	0	0	0	1	1	0	1	0	0	1	PARACETAMOL	1	4		1	0	0
1404	1	1	1	2	1	1	0	0	0	0	0	39.1	1	1266	GP	1	1	1	1	0	0	0	0	0	1	0	0	0	0	0	0	0	0	1	PARACETAMOL	3	4		1	0	0
1405	1	7	1	2	2	1	0	0	1	1	0	39.6	1	645	GP	2	2	0	1	0	0	0	1	0	0	0	0	1	0	0	1	0	0	1	PARACETAMOL	1			1	0	0
1406	1	4	2	1	1	1	0	0	0	1	0	39	1	523	GP	1	1	1	1	1	0	0	0	0	0	1	0	1	0	0	1	0	0	1	PARACETAMOL	3	4		1	0	0
1407	1	4	2	2	2	1	0	1	1	1	0	38.8	1	62	GP	2	2	1	1	0	0	0	0	0	0	1	0	1	1	0	1	0	1	1	PARACETAMOL	3	4		1	0	0
1408	1	5	3	1	1	1	0	0	0	0	0	39.2	1	374	GP	0	1	1	0	0	0	0	0	0	1	0	0	0	0	0	0	0	0	1	PARACETAMOL	3	4		1	0	0
1409	1	1	1	2	1	1	0	0	0	0	0	39.8	1	364	GP	2	1	1	1	0	0	0	1	0	0	0	0	1	0	0	1	1	0	1	PARACETAMOL	3	4		1	0	0
1410	1	5	4	3	1	1	0	0	0	1	0	39.4	1	1497	GP	1	1	1	1	0	0	0	0	0	0	1	0	0	0	0	0	0	0	1	PARACETAMOL	3	3		1	0	0
1411	1	1	1	3	2	1	1	1	0	0	0	38.8	1	1278	GP	1	1	1	1	0	0	1	0	0	0	0	0	0	0	0	0	0	0	1	PARACETAMOL	1	3		0	1	0
1412	1	2	4	2	1	1	0	0	1	1	0	38.9	0	1454	GP	1	2	1	1	1	0	0	0	0	0	1	0	1	1	0	1	0	0	1	PARACETAMOL	3	4		1	0	0
1413	1	4	1	2	1	1	1	1	0	0	0	39.5	1	1447	GP	0	2	1	1	0	0	1	0	0	0	0	0	1	1	0	0	0	0	1	PARACETAMOL	1	4		1	0	0
1414	1	4	3	3	2	0	0	0	1	1	0	38.5	0	820	GP	2	1	1	1	1	0	0	0	0	0	1	0	0	0	0	0	0	0	1	PARACETAMOL	3	3		1	0	0
1415	1	5	2	1	1	1	0	0	0	0	0	38.07	0	486	GP	1	1	1	1	0	1	0	0	0	0	0	0	0	0	0	0	0	0	1	PARACETAMOL	3	4		0	0	0
1416	1	2	4	3	2	1	0	0	0	0	0	39	1	18	GP	1	2	1	1	0	0	0	0	0	1	0	0	0	0	0	0	0	0	1	PARACETAMOL	3	4		0	1	1
1417	2	5	3	2	2	0	0	0	1	1	0	39	1	1432	GP	0	2	0	1	1	0	0	0	0	0	0	0	1	0	0	1	0	0	1	PARACETAMOL	1	4		1	0	0
1418	1	4	2	2	2	1	0	0	1	1	0	37.9	1	304	GP	2	3	1	1	1	0	0	0	0	0	1	0	1	1	0	1	0	0	0					0	1	0
1419	1	4	2	2	1	1	0	0	1	0	0	39.5	1	643	GP	0	3	1	1	1	0	0	1	0	0	0	0	0	0	0	0	0	0	1	PARACETAMOL	3	3		1	0	0
1420	1	4	2	2	2	1	0	0	0	0	0	38.5	0	1480	GP	1	3	1	1	0	1	0	0	0	0	0	0	1	1	0	0	0	0	1	PARACETAMOL	3	4		1	0	0
1421	1	7	4	2	2	1	1	1	0	0	0	39.5	1	436	GP	1	1	1	0	0	1	1	0	0	0	0	0	1	1	0	1	0	1	1	PARACETAMOL	3			1	0	0
1422	2	3	2	2	1	1	0	1	0	0	0	38.9	1	839	GP	0	1	1	1	1	0	1	0	0	0	0	0	0	0	0	0	0	0	1	PARACETAMOL	1	4		0	0	0
1423	2	5	3	2	2	0	0	1	1	1	0	39	1	358	GP	2	3	0	0	1	0	0	1	0	0	0	0	1	1	0	0	0	0	1	PARACETAMOL	3			1	0	0
1424	1	5	4	3	3	0	0	0	1	0	0	38.87	1	307	GP	2	1	1	0	1	0	0	0	0	0	0	0	0	0	0	0	0	0	1	PARACETAMOL	1	4		1	0	0
1425	1	4	2	1	1	0	0	0	1	0	0		0	1408	GP	0	2	0	0	1	0	0	0	0	0	0	0	0	0	0	0	0	0	1	PARACETAMOL	1	4		1	0	0
1426	1	7	3	2	2	0	0	1	1	1	0	39.2	1	464	GP	1	3	1	1	1	0	0	0	0	0	1	0	1	1	0	1	1	0	1	PARACETAMOL	3	3		1	0	0
1427	1	5	3	3	1	1	0	0	0	0	0	38.5	1	362	GP	0	3	1	1	1	0	0	0	0	0	1	0	1						1	PARACETAMOL	3	4		1	0	0
1428	4	6	4	2	2	1	0	0	0	1	0	39.4	1	204	GP	2	3	1	1	0	0	0	0	0	0	1	0	1	1	0	1	0	0	1	PARACETAMOL	1	3		1	0	0
1429	2	5	3	2	2	1	0	0	1	1	0	39	1	350	GP	2	3	0	0	0	0	0	1	0	0	0	0	1	1	0	0	1	0	1	PARACETAMOL	1	4		1	0	0
1430	1	7	4	1	1	0	0	0	0	0	0	38.7	1	518	GP	0	2	1	1	0	0	0	1	0	0	0	0	1	1	0	1	0	0	1	PARACETAMOL	1			1	0	0
1431	1	5	3	2	2	1	0	0	1	0	0	38.6	1	1393	GP	1	3	1	1	1	1	0	0	0	0	0	0	1	0	0	1	0	0	1	PARACETAMOL	1	3		1	0	0
1432	2	4	2	2	2	1	0	0	1	0	0	38.7	1	503	GP	1	2	1	1	1	0	0	0	0	0	1	0	0	0	0	0	0	0	1	PARACETAMOL	1	3		1	0	0
1433	1	1	1	1	1	1	0	0	0	1	0	39	1	597	GP	1	1	1	1	0	0	1	1	0	0	0	0	1	1	0	0	0	1	1	PARACETAMOL	3	4		1	0	0
1434	4	6	1			1	0	0	0	1	0		0	700	GP	0	1	0	0	1	0	0	0	0	1	0	0	1	0	0	1	1	0	1	PARACETAMOL	3			1	0	0
1435	1	7	2	2	2	1	0	0	0	0	0	39	1	718	GP	2	1	1	1	1	0	0	0	0	0	1	0	1	1	0	1	1	0	1	PARACETAMOL	1	4		1	0	0
1436	1	4	2	1	1	0	0	0	1	1	0	38.5	1	1487	GP	1	2	1	0	1	0	0	0	0	0	0	0	0	0	0	0	0	0	1	PARACETAMOL	3	4		1	0	0
1437	4	1	1	2	2	1	0	0	0	0	0	39.6	1	576	GP	2	2	1	0	1	0	0	0	0	0	1	0	1	1	0	1	0	0	1	PARACETAMOL	1	3		1	0	0
1438	1	1	1	1	1	1	0	0	1	0	0	38	1	1500	GP	0	1	1	1	0	0	0	0	0	0	0	0	0	0	0	0	0	0	1	PARACETAMOL	3	4		0	1	0
1439	2	1	1	2	1	1	0	0	1	1	0	38.4	1	374	GP	0	1	0	0	0	0	0	0	0	0	1	0	0	0	0	0	0	0	1	ACIDE ACETYLSALICYLIQUE	3	3		1	0	0
1440	1	7	2	1	1	1	0	0	0	1	0	39.7	1	825	GP	0	2	1	1	0	0	0	0	0	0	1	0	1	1	0	1	1	0	1	PARACETAMOL	3	3		1	0	0
1441	1	1	1	1	1	1	0	0	0	1	0	38.5	1	1270	GP	0	1	0	1	1	0	0	0	0	0	1	0	0	0	0	0	0	0	1	PARACETAMOL	1	3		0	0	0
1442	1	4	2	3	2	1	0	1	0	0	0	38.5	1	20	GP	2	2	1	1	1	0	1	0	0	0	0	0	1	0	0	0	0	1	1	PARACETAMOL	3	4		1	0	0
1443	2	4	3	1	1	0	0	0	0	1	0	39.85	0	1530	GP	1	1	1	1	1	0	0	0	0	0	1	0	1	1	0	1	0	0	1	PARACETAMOL	1	4		1	0	0
1444	2	5	3	3	3	0	1	0	0	0	0	37.8	1	1267	GP	1	3	0	1	1	0	1	0	0	0	0	0	0	0	0	0	0	0	1	PARACETAMOL	3	4		1	0	0
1445	1	7	4	3	3	1	0	0	0	1	0	39.5	1	182	GP	1	2	1	0	1	0	0	0	0	1	0	0	1	1	0	1	0	0	1	IBUPROFENE	3	5		1	0	0
1446	1	7	3	3	3	0	0	0	1	1	0	39	1	1463	GP	1	1	1	1	1	0	0	0	0	1	1	0	0	0	0	0	0	0	1	IBUPROFENE	3	3		1	0	0
1447	1	5	4			1	0	1	1	1	0	39	1	153	GP	2	1	1	1	1	0	0	0	0	0	0	0	1	0	0	1	0	0	1	PARACETAMOL	3	3		1	0	0
1448	1	1	1	3	1	1	0	0	0	0	0	39	1	95	GP	2	3	1	1	0	0	0	1	0	0	0	0	1	0	0	1	1	0	1	PARACETAMOL	3	4		1	0	0
1449	1	2	2	3	2	1	0	1	1	0	0	39.7	1	508	GP	2	2	1	1	1	0	0	0	0	0	1	0	1	0	0	0	1	0	1	PARACETAMOL	1	4		1	0	0
1450	2	4	2	3	3	1	0	0	0	0	0	38.5	1	687	GP	2	2	1	1	0	0	0	0	0	0	0	0	1	1	0	1	0	0	1	PARACETAMOL	3	4		1	0	0
1451	1	7	1	3	3	1	0	0	0	1	0	38.8	1	65	GP	0	1	1	1	0	0	0	0	0	0	1	0	1	0	0	0	0	1	1	IBUPROFENE	3			1	0	0
1452	1	4	2	2	2	1	1	1	0	0	0	38.7	1	209	GP	0	3	1	1	0	0	1	0	0	0	0	0	1	1	0	1	0	0	1	PARACETAMOL	3	3		1	0	0
1453	1	1	1	3	3	1	0	1	0	0	0	38.8	1	229	GP	1	3	1	1	1	0	0	0	0	1	0	0	1	1	0	1	1	0	1	PARACETAMOL	3	4		1	0	0
1454	1	5	3	1	1	0	0	0	0	0	1	38.2	0	338	GP	2	1	0	0	1	0	0	0	0	0	0	1	1	1	0	0	0	0	1	PARACETAMOL	1	4		1	0	0
1455	1	5	3	2	2	1	0	0	0	1	1	40	1	65	GP	0	1	1	1	0	0	0	0	0	1	0	0	1	1	1	1	0	1	1	PARACETAMOL	3	3		0	1	0
1456	2	3	2	2	1	1	0	0	1	1	0	38.7	1	1373	GP	2	2	1	0	1	0	0	0	0	0	1	0	0	0	0	0	0	0	1	PARACETAMOL	3	4		1	0	0
1457	1	5	3	2	1	0	0	0	0	1	0	38.4	1	1367	GP	2	2	0	0	1	0	0	0	0	0	1	0	0	0	0	0	0	0	1	PARACETAMOL	3			1	0	0
1458	1	4	2	2	2	0	0	0	1	1	0	39.1	1	764	GP	1	2	1	1	0	0	0	0	0	0	1	0	0	0	0	0	0	0	1	IBUPROFENE	3	3		0	0	0
1459	2	5	3	3	3	0	0	1	1	0	0	38.6	1	211	GP	1	3	0	0	1	0	0	1	0	0	0	0	0	0	0	0	0	0	1	PARACETAMOL	1	4		1	0	0
1460	1	4	2	2	2	1	0	0	1	1	0	39.7	1	69	GP	1	1	1	1	1	0	0	0	0	1	0	0	1						1	PARACETAMOL	3	2		1	0	0
1461	1	4	2	1	1	1	0	0	1	1	0	39.5	1	107	GP	1	3	1	1	0	0	0	1	0	0	0	0	0	0	0	0	0	0	1	PARACETAMOL	3	4		1	0	0
1462	1	7	4	3	3	1	0	0	1	1	0	38	1	584	GP	0	2	1	1	0	0	0	0	0	1	0	0	0	0	0	0	0	0	1	PARACETAMOL	2	4		1	0	0
1463	1	2	4	2	1	1	0	0	0	1	0	39.2	1	204	GP	2	3	1	0	0	0	0	0	0	0	1	0	1	1	0	0	0	0	1	ACIDE ACETYLSALICYLIQUE	1	4		1	0	0
1464	1	5	4	3	3	1	0	0	0	0	0	39	1	393	GP	1	2	0	0	1	1	0	0	0	0	0	0	0	0	0	0	0	0	1	PARACETAMOL	3	4		1	0	0
1465	1	7	4	1	1	1	0	0	1	1	0	39.5	1	38	GP	0	2	0	0	0	1	0	0	0	0	0	0	1	1	0	0	1	0	1	IBUPROFENE	3	3		1	0	0
1466	2	1	1	1	1	0	0	0	1	1	0	38.4	1	361	GP	1	3	1	1	1	0	0	0	0	0	1	0	1	0	0	1	0	0	1	PARACETAMOL	3	3		1	0	0
1467	2	4	2	2	2	1	1	1	0	0	0	38.8	1	1308	GP	2	3	1	1	0	0	1	0	0	0	0	0	1	1	0	1	1	0	1	PARACETAMOL	3	3		1	0	0
1468	1	4	2	2	1	1	0	1	0	0	0	39.5	1	789	GP			1	1	0	1	0	0	0	1	0	0	1	1	0	1	0	0	1	IBUPROFENE	3	4		1	0	0
1469	1	7	3	1	1	1	1	1	1	1	1	39	1	1310	GP	0	2	1	1	0	0	1	0	0	0	0	0	1	1	0	1	0	0	1	PARACETAMOL	1	4		1	0	0
1470	1	1	2	1	1	1	1	1	0	0	0	38.2	1	760	GP	1	3	1	1	1	0	1	0	0	0	0	0	1	1	0	0	0	0	1	PARACETAMOL	3	3		1	0	0
1471	1	5	3	1	1	1	0	0	1	1	0	38.1	0	618	GP	0	3	1	1	1	0	0	0	0	0	1	0	1	1	1	1	1	0	1	IBUPROFENE	3			1	0	0
1472	1	7	4	3	2	1	0	0	0	1	0	38.5	1	1357	GP	0	1	1	1	0	0	0	0	0	0	1	0	1	1	0	1	0	0	1	PARACETAMOL	3			1	0	0
1473	1	7	2	1	1	0	1	0	1	1	0	38.5	1	1485	GP	0	3	1	1	0	0	0	0	0	0	1	0	1	0	0	1	0	0	1	PARACETAMOL	1	4		1	0	0
1474	1	4	2	2	2	0	0	0	1	1	0	38	1	1500	GP	0	1	1	1	0	0	0	0	0	0	1	0	1	1	0	1	0	0	1	PARACETAMOL	1	4		0	1	0
1475	4	4	4	2	2	1	0	0	1	0	0	38.5	1	482	GP	2	1	0	0	1	0	0	0	0	0	1	0	0	0	0	0	0	0	1	PARACETAMOL	3	3		1	0	0
1476	4		1	3	3	1	0	0	0	0	0	39.1	1	500	GP	2	2	1	0	1	0	0	0	0	0	1	0	1	1	0	0	0	0	1	PARACETAMOL	3	4		1	0	0
1477	1	2	3	3	2	1	0	1	0	0	0	39	1	650	GP	0	3	1	1	1	0	0	0	0	1	0	0	1	1	0	1	0	0	1	PARACETAMOL	3	6		1	1	1
1478	4	7	4	2	2	1	0	0	0	1	0	38.6	1	1521	GP	2	2	1	1	0	0	0	0	0	0	1	0	0	0	0	0	0	0	1	PARACETAMOL	3			0	0	0
1479	1	7	4	3	3	0	0	0	0	1	0	38.7	1	1303	GP	1	1	1	1	0	0	0	0	0	1	0	0	0	0	0	0	0	0	1	PARACETAMOL	3	4		0	0	0
1480	1	7	3	3	3	1	0	0	1	1	0	39	1	394	GP	2	1	1	1	0	0	0	0	0	0	1	0	1	0	0	1	1	0	1	PARACETAMOL	3	4		1	0	0
1481	1	7	3	3	3	0	0	0	1	1	0	38	1	1280	GP	1	2	1	1	1	0	0	0	0	0	1	0	1	0	0	1	1	0	1	PARACETAMOL	1	4		0	1	0
1482	2	1	1	3	3	1	0	0	0	0	0	40	1	377	GP	0	3	1	1	1	0	0	0	0	0	1	0	0	0	0	0	0	0	1	PARACETAMOL	1	4		1	0	0
1483	1	4	3	3	3	1	0	0	1	1	0	39	0	1414	GP	1	3	1	0	1	0	0	0	0	0	1	0	1	1	0	1	1	0	1	IBUPROFENE	3	3		1	0	0
1484	1	5	3	1	1	1	0	0	0	0	0	38.75	1	194	GP	1	1	0	1	0								0	0	0	0	0	0	1	PARACETAMOL	3	4		1	0	0
1485	1	7	3	2	1	0	1	0	1	0	0	39	1	494	GP	0	1	1	1	0	0	0	1	0	0	0	0	0	0	0	0	0	0	1	PARACETAMOL	1	3		1	0	0
1486	1	4	1	3	2	1	0	0	0	0	0	39.02	1	473	GP	1	2	1	1	0	0	0	0	0	1	0	0	0	0	0	0	0	0	1	PARACETAMOL	3	3		1	0	0
1487	1	4	2	2	2	1	1	0	1	0	0	38.7	1	1438	GP	2	1	1	1	1	0	1	0	0	0	0	0	1	1	0	0	0	1	1	PARACETAMOL	3	3		1	0	0
1488	2	4	2	2	2	1	1	1	0	0	0	38	1	105	GP	0	2	1	1	0	0	1	0	0	0	0	0	0	0	0	0	0	0	1	PARACETAMOL	3	4		0	0	0
1489	2	4	2	3	1	1	0	0	0	1	0	40	1	1532	GP	1	1	1	0	0	1	0	0	0	0	0	0	0	0	0	0	0	0	1	PARACETAMOL	3	4		1	0	0
1490	1	7	3	2	1	1	0	0	0	1	0	39	1	813	GP			1	1	0	0	0	0	0	0	1	0	1	1	0	1	0	0	1	PARACETAMOL	3	4		1	0	0
1491	1	7	2	1	1	0	0	0	1	1	0	38.5	1	209	GP	0	3	1	0	0	0	0	0	0	0	1	0	1	1	0	1	1	0	1	PARACETAMOL	3	3		1	0	0
1492	1	4	3	3	2	1	1	1	0	0	0	39.5	1	1502	GP	0	1	1	1	1	0	1	0	0	0	0	0	1	1	0	0	0	0	1	PARACETAMOL	1	3		1	0	0
1493	1	4	3	1	1	0	0	0	0	1	0	39	1	1477	GP	0	3	1	1	1	0	0	0	0	0	1	0	0	0	0	0	0	0	1	PARACETAMOL	1			1	0	0
1494	2	4	2	1	1	1	0	0	1	0	0	39	1	82	GP	1	3	1	0	0	0	0	0	0	0	0	0	0	0	0	0	0	0	1	PARACETAMOL	3	3		0	0	0
1495	1	5	4		1	0	0	0	0	1	0	38.5	1	604	GP	2	2	1	1	1	0	0	0	0	0	1	0	1	1	0	1	0	0	1	PARACETAMOL	1	4		1	0	0
1496	1	4	2	2	2	0	0	0	1	1	0	39	1	693	GP	0	2	1	1	0	0	0	0	0	1	0	0	1	0	0	1	0	0	1	PARACETAMOL	3	3		1	0	0
1497	1	1	1	1	1	0	0	0	1	1	0	38.2	1	76	GP	2	1	0	1	0	0	0	0	0	0	1	0	0	0	0	0	0	0	1	PARACETAMOL	1			1	0	0
1498	1	3	2	1	1	1	0	0	0	0	0	39	1	588	GP	1	1	1	1	1	0	0	1	0	0	0	0	0	0	0	0	0	0	1	PARACETAMOL	3	4		0	0	0
1499	1	1	1	2	2	0	0	0	0	0	0	38.2	1	447	GP	1	1	1	0	0	0	0	0	1	0	0	0	0	0	0	0	0	0	1	PARACETAMOL	1	4		1	0	0
1500	1	7	3	3	3	1	0	0	0	0	0	39.5	0	667	GP	2	1	1	0	1	0	0	0	0	1	0	0	1	1	0	1	0	0	1	PARACETAMOL	3	4		1	0	0
1501	1	1	1	2	2	0	0	0	1	1	0	39.6	1	297	GP	2	1	1	1	0	0	0	0	0	0	1	0	1	0	0	1	0	0	1	PARACETAMOL	1	3		1	0	0
1502	1	7	3	2	2	0	0	0	1	1	0	38.9	1	87	GP	0	1	1	0	0	0	0	0	0	0	1	0	1	0	1	0	0	0	1	PARACETAMOL	1	3		1	0	0
1503	2	1	1	2	2	1	0	0	0	0	0	39.7	1	1408	GP	0	2	1	1	0	0	0	0	0	0	0	0	1	1	0	1	0	0	1	PARACETAMOL	3	4		1	0	0
1504	2	4	2	1	1	1	0	0	1	1	0	40	1	1386	GP	0	1	0	1	0	0	0	0	0	1	0	0	1	1	0	1	0	1	1	BETAMETHASONE	3	1		1	0	0
1505	1	4	1	2	1	1	0	0	1	1	0		0	161	GP	0	2	1	0	0	0	0	0	0	0	1	0	1	1	1	1	0	0	1	PARACETAMOL	3	4		1	0	0
1506	1	4	2	1	1	1	1	1	0	0	0	38.5	1	1327	GP	1	1	0	1	1	0	1	0	0	0	0	0	0	0	0	0	0	0	1	PARACETAMOL	1			1	0	0
1507	1	7	4	2	2	1	0	0	1	0	0	39	1	319	GP	1	1	0	1	1	0	0	0	0	0	1	0	1	0	0	1	0	0	1	PARACETAMOL	3	4		1	0	0
1508	1	4	1	1	1	1	0	1	1	1	0	39	1	402	GP	0	1	0	0	0	0	0	0	0	1	0	0	1	1	0	1	1	0	1	PARACETAMOL	3	4		1	0	0
1509	1	4	1			1	0	0	1	1	0	39	1	597	GP	1	1	1	1	0	0	0	0	0	0	1	0	1	0	0	1	0	1	1	IBUPROFENE	3	4		1	0	0
1510	2	4	2	1	1	1	1	0	1	1	0	39	1	696	GP	1	2	1	1	0	0	0	0	0	0	1	0	0	0	0	0	0	0	1	PARACETAMOL	3	4		1	0	0
1511	1	7	2	3	3	1	0	0	0	1	0	39.5	1	143	GP	0	2	1	1	0	0	0	0	0	0	1	0	1	1	0	0	0	0	1	PARACETAMOL	1	4		1	0	0
1512	1	5	3	1	1	1	0	0	1	1	0	40	1	1423	GP	0	2	1	1	0	0	0	0	0	0	0	0	1	1	0	0	0	0	1	IBUPROFENE	3	4		0	1	0
1513	1	4	3	2	1	1	0	0	0	0	0	39	1	35	GP	2	3	1	1	1	0	0	0	0	0	0	0	0	0	0	0	0	0	1	PARACETAMOL	1	3		1	0	0
1514	1	3	4	1	1	0	0	0	0	1	0	38.5	0	618	GP	0	3	1	1	1	0	0	0	0	0	1	0	1	1	1	1	0	0	1	IBUPROFENE	3	3		1	0	0
1515	4	7	4	1	1	0	0	0	0	0	0	38	0	8	GP	1	2	0	1	0	0	0	0	1	0	0	0	0	0	0	0	0	0	1	PARACETAMOL	1			1	0	0
1516	1	4	3	3	3	1	0	0	0	1	0	40	1	60	GP	0	1	1	0	0	1	0	0	0	0	0	0	1	1	0	0	0	0	1	PARACETAMOL	3	4		1	0	0
1517	4	1	2	1	1	0	0	0	1	1	0	38.5	1	1296	GP		1	1	1	1	0	0	0	0	0	0	0	0	0	0	0	0	0	1	PARACETAMOL	1	4		1	0	0
1518	1	4	1	3	3	0	0	0	1	0	0	38.5	1	602	GP	0	1	0	1	1	0	0	0	0	0	0	0	1	1	0	1	0	0	1	PARACETAMOL	1	4		1	0	0
1519	1	1	1	3	2	1	0	0	1	1	0	39.5	1	212	GP	1	1	1	1	1	0	0	0	0	1	0	0	1	1	1	1	0	0	1	PARACETAMOL	3	3		0	1	0
1520	1	1	1	3	2	0	0	0	0	1	0	39	0	595	GP	1	1	1	1	1	0	0	0	0	0	1	0	0	0	0	0	0	0	1	PARACETAMOL	1	3		1	0	0
1521	1	5	3	2	1	1	0	0	0	1	0	38.8	1	164	GP	0	3	1	1	0	0	0	0	0	0	0	0	0	0	0	0	0	0	1	PARACETAMOL	2	4		1	0	0
1522	1	1	1	1	1	0	0	0	1	1	0	39	1	184	GP	1	1	1	1	0	0	0	0	0	0	1	0	0	0	0	0	0	0	1	PARACETAMOL	3	4		1	0	0
1523	1	7	2	1	1	0	0	0	1	1	0		0	683	GP	1	1	1	0	0	0	0	0	0	0	1	0	0	0	0	0	0	0	1	PARACETAMOL	3	3		1	0	0
1524	2	4	2	2	1	1	0	0	0	0	0	39	1	1401	GP	0	1	1	1	0	0	1	0	0	0	0	0	1	1	0	0	0	0	1	PARACETAMOL	3	4		1	0	0
1525	1	4	2	2	2	0	0	0	1	1	0	39.5	1	857	GP	2	1	1	0	0	0	0	0	0	0	1	0	0	0	0	0	0	0	1	PARACETAMOL	1	4		0	0	0
1526	1	4	1	1	1	0	0	0	0	1	0	40	1	801	GP	1	1	1	1	0	0	0	0	0	0	0	1	1	0	1	0	0	0	1	IBUPROFENE	1	4		1	0	0
1527	1	1	1	1	1	0	0	0	1	1	0	39.4	1	302	GP	1	2	1	1	0	0	0	0	0	0	1	0	1	0	1	0	0	0	1	PARACETAMOL		4		1	0	0
1528	1	1	1	2	1	1	1	1	0	0	0	38.5	1	1485	GP	0	3	1	1	0	0	1	0	0	0	0	0	1	1	0	1	0	0	1	PARACETAMOL	1	4		1	0	0
1529	1	4	3	2	2	1	0	1	0	0	0	39.5	0	631	GP	0	1	1	0	1	0	0	0	0	1	0	0	0	0	0	0	0	0	1	PARACETAMOL	3	4		1	0	1
1530	1	4	2	2	2	0	0	0	1	1	0	38.07	1	731	GP	2	2	1	0	1	0	0	0	0	0	1	0	1	1	0	0	0	0	1	PARACETAMOL	1	4		1	0	0
1531	1	5	3	1	1	0	0	0	0	0	1		0	1532	GP	1	1	0	0	0	0	0	0	0	0	0	1	0	0	0	0	0	0	1	PARACETAMOL	3	3		0	1	0
1532	1	5	3	2	1	1	0	0	0	1	0	38.7	1	439	GP	0	1	1	1	0	1	0	0	0	0	0	0	1	0	1	1	1	0	1	IBUPROFENE	3	3		1	0	0
1533	3	5	3	2	2	1	0	0	1	1	0	38.7	1	540	GP	0	1	1	1	0	0	0	0	0	0	1	0	1	1	1	1	0	0	1	PARACETAMOL	3	4		1	0	0
1534	2	1	2	2	2	1	0	0	0	0	0	38.7	1	614	GP	2	3	1	1	1	1	0	0	0	0	0	0	0	0	0	0	0	0	1	PARACETAMOL	3	3		1	0	0
1535	1	4	3	3	2	1	0	0	0	1	0	38.5	1	301	GP	1	1	1	1	0	0	0	0	0	0	1	0	0	0	0	0	0	0	1	PARACETAMOL	3			0	0	0
1536	1	5	4	2	2	1	0	0	0	0	0	39.02	1	562	GP	2	2	0	1	1	0	0	0	0	0	1	0	0	0	0	0	0	0	1	PARACETAMOL	3	4		0	0	1
1537	1	4	1	2	2	0	0	0	1	1	0	38.9	1	366	GP	0	1	1	1	0	0	0	0	0	0	0	0	1	1	0	1	0	0	1	PARACETAMOL	1	4		1	0	0
1538	1	5	3	2	1	1	0	0	1	1	0	38.7	1	579	GP	1	2	1	1	0	0	0	0	0	0	1	0	1	1	0	0	0	0	1	PARACETAMOL	3	4		1	0	0
1539	1	4	1	3	2	0	0	0	0	1	0	38.7	1	689	GP	1	1	1	1	0	0	0	0	0	0	1	0	1	1	0	1	1	0	1	PARACETAMOL	3	4		0	0	0
1540	1	4	2	2	1	1	0	1	0	0	0	39.1	1	117	GP	2	1	1	1	0	0	0	1	0	0	0	0	0	0	0	0	0	0	1	PARACETAMOL	3	4		1	0	0
1541	2	4	2	3	2	1	0	0	0	0	0	39.8	1	107	GP	1	3	1	1	1	0	0	1	0	0	0	0	0	0	0	0	0	0	1	PARACETAMOL	3	4		1	0	0
1542	1	1	1	3	3	0	0	0	0	0	0	39.4	1	433	GP	1	1	1	1	0	0	0	1	0	0	0	0	0	0	0	0	0	0	1	PARACETAMOL	1	3		1	0	0
1543	1	7	4	1	1	1	0	0	0	0	0	39.2	1	488	GP	1	2	1	1	1	0	0	0	1	0	0	0	1	0	0	1	0	0	1	PARACETAMOL	1	3		1	0	0
1544	1	1	2	2	2	1	0	0	1	1	0	38.03	1	1265	GP	2	3	0	0	1	0	0	1	0	0	0	0	1	1	0	0	0	1	1	PARACETAMOL	1	3		1	0	0
1545	1	5	4	3	3	1	0	1	0	0	0	39	1	505	GP	1	2	1	1	0	0	1	0	0	0	0	0	1	1	0	1	0	0	1	PARACETAMOL	3	3		1	0	0
1546	4	5	3	3	3	1	1	1	0	0	0	38.5	1	140	GP	1	1	1	1	0	0	1	0	0	0	0	0	1	0	0	1	1	1	1	PARACETAMOL	3	4		1	0	0
1547	1	1	1	1	1	0	0	0	1	0	0	39	1	1377	GP	2	1	1	1	0	0	0	0	0	0	1	0	0	0	0	0	0	0	1	PARACETAMOL	3	4		1	0	0
1548	1	7	4	3	3	1	0	0	1	0	0	38.5	0	240	GP	2	1	1	1	0	0	0	0	0	0	1	0	1						1	PARACETAMOL	3			1	0	0
1549	2	5	3	3	3	0	0	0	0	1	0	38.7	1	1346	GP	0	1	0	0	0	0	0	0	0	0	1	0	1						1	PARACETAMOL	1	3		1	0	0
1550	1	5	4	1	1	1	0	1	0	0	0	38.7	1	1462	GP	2	2	0	0	1	0	0	0	0	0	0	0	0	0	0	0	0	0	1	PARACETAMOL	3	3		1	0	0
1551	2	1	4	2	2	0	0	0	1	1	0	39.4	1	743	GP	0	1	0	0	1	0	0	0	0	0	1	0	1	1	0	1	1	0	1	PARACETAMOL	3	4		1	0	0
1552	1	4	4	3	1	1	0	0	1	1	0	39	1	716	GP	2	1	1	1	0	0	0	0	0	0	0	0	1	1	0	1	0	0	1	IBUPROFENE	1	3		1	0	0
1553	1	1	2	2	1	1	0	0	1	1	0	39	1	21	GP	1	3	1	1	0	0	0	0	0	1	1	0	1	1	0	0	0	0	1	PARACETAMOL	3	4		1	1	0
1554	1	1	1	3	3	0	0	0	0	0	0	39.2	1	680	GP	0	2	1	1	1	0	0	0	0	0	0	0	1	0	0	1	0	0	1	PARACETAMOL	1	4		1	0	0
1555	2	1	1	3	2	1	0	0	0	0	0	40	1	129	GP	1	1	1	1	0	0	0	0	0	1	0	0	1	1	0	0	0	0	1	PARACETAMOL	3	3		1	0	0
1556	2	4	2	1	1	0	0	0	0	0	0	38.6	1	1470	GP	2	3	0	1	1	0	0	0	0	0	1	0	0	0	0	0	0	0	1	PARACETAMOL	1	4		1	0	0
1557	1	5	1	2	2	0	0	0	1	1	0	38.2	1	1450	GP	2	2	1	1	0	0	0	0	0	0	1	0	0	0	0	0	0	0	1	PARACETAMOL	1	3		1	0	0
1558	1	5	4	2	2	0	0	0	1	1	0	39.5	0	449	GP	1	3	1	0	1	0	0	0	0	0	1	0	0	0	0	0	0	0	1	PARACETAMOL	3	3		1	0	0
1559	1	4	2	2	1	1	0	0	0	0	0	38.5	1	816	GP	1	1	1	1	0	1	0	0	0	0	0	0	1	1	0	1	0	0	1	PARACETAMOL	3	4		1	0	0
1560	1	4	2	2	1	1	0	0	1	0	0	39	1	330	GP	2	3	1	1	0	0	0	0	0	0	0	0	0	0	0	0	0	0	1	PARACETAMOL	3	4		1	0	0
1561	1	7	3	3	3	1	0	0	0	0	0	38.5	1	159	GP	0	1	0	1	1	0	0	0	0	0	1	0	0	0	0	0	0	0	1	PARACETAMOL	1			1	0	0
1562	4	1	1	1	1	1	0	0	1	1	0	39.2	1	1519	GP	2	1	1	0	1	1	0	0	0	0	0	0	1	0	0	1	1	0	1	IBUPROFENE	1	4		1	0	0
1563	1	7	3	3	3	0	0	0	0	0	0	39.8	1	1374	GP	0	3	1	1	0	0	0	0	1	0	0	0	1	1	0	1	0	0	1	PARACETAMOL	1	4		1	0	0
1564	1	4	1	3	3	1	0	0	1	1	0	40	1	667	GP	2	1	0	0	1	0	0	0	0	0	1	0	0	0	0	0	0	0	1	PARACETAMOL	1	3		1	0	0
1565	1	4	4	3	3	1	1	0	0	1	0	38.9	1	312	GP	1	1	1	1	0	0	0	0	0	1	0	0	1	1	1	1	0	0	1	ACIDE NIFLUMIQUE	3	1		0	0	0
1566	1	4	3	3	2	1	0	0	0	0	0	39.5	0	1401	GP	0	1	1	0	1	1	0	0	0	0	0	0	1	1	0	0	0	0	1	PARACETAMOL	3	4		0	1	0
1567	1	4	1	1	1	0	1	0	1	1	0	40	1	725	GP	0	1	1	1	0	0	0	0	0	0	0	0	0	0	0	0	0	0	1	PARACETAMOL	3	3		1	0	0
1568	1	4	3	1	1	1	0	0	1	1	0	38.3	0	810	GP	1	1	1	1	1	0	0	0	0	0	1	0	1	1	0	0	0	1	1	PARACETAMOL	3			0	1	0
1569	2	4	2	2	2	0	0	0	1	1	0	38.8	1	254	GP	1	1	1	1	0	0	0	0	0	0	1	0	0	0	0	0	0	0	1	PARACETAMOL	1	4		1	0	0
1570	4	5	4	1	1	1	0	0	1	0	0	39.1	1	827	GP	2	1	1	1	1	1	0	0	0	0	0	0	1	0	1	0	1	0	1	PARACETAMOL	3	4		1	0	0
1571	2	5	2	3	3	1	1	1	0	0	0	38.5	1	277	GP	1	2	1	1	0	0	1	0	0	0	0	0	1	1	0	1	0	0	1	PARACETAMOL	1	4		1	0	0
1572	1	1	1		1	1	0	0	0	0	0	39	0	594	GP	0	1	1	0	0	0	0	0	0	1	0	0	0	0	0	0	0	0	1	PARACETAMOL	3			1	0	0
1573	1	7	3	2	1	1	0	0	1	1	0	38.8	0	211	GP	1	3	1	0	1	0	0	0	0	0	1	0	1	1	1	1	0	0	1	PARACETAMOL	1	4		1	0	0
1574	1	4	2	2	2	1	0	0	0	0	0	38.6	1	307	GP	2	1	0	0	1	0	0	0	0	0	1	0	0	0	0	0	0	0	1	PARACETAMOL	3	4		0	0	0
1575	1	7	4	2	2	0	1	0	0	0	0		0	203	GP	0	1	0	0	1	0	1	0	0	0	0	0	1	1	1	0	0	0	1	PARACETAMOL	3	4		1	0	0
1576	1	5	3	2	2	0	0	0	1	0	0	39.5	1	159	GP	0	1	1	1	1	1	0	0	0	0	0	0	1	0	0	1	1	0	1	PARACETAMOL	3			1	0	0
1577	1	1	1	1	1	1	0	0	1	1	0	38.27	1	148	GP	0	2	0	1	0	0	0	0	0	0	1	0	0	0	0	0	0	0	1	PARACETAMOL	1	4		1	0	0
1578	1	4	3	1	1	0	0	0	0	0	1	39	0	762	GP	1	1	1	1	0	0	0	0	0	0	0	1	0	0	0	0	0	0	1	PARACETAMOL				1	0	0
1579	1			2	2	1	0	0	1	0	0	39.05	1	187	GP	0	2	1	1	0	0	0	1	0	0	0	0	1	1	0	0	0	1	1	PARACETAMOL	3	4		1	0	0
1580	1	3	3	3	2	1	0	0	0	0	0	39	1	1383	GP	2	3	1	1	1	1	0	0	0	0	0	0	1	1	1	0	0	0	1	PARACETAMOL	3	4		1	0	0
1581	1	5	4	3	3	1	0	0	1	1	0	39.5	1	1441	GP	1	2	0	1	1	0	0	0	0	1	1	0	1	1	0	0	1	0	1	PARACETAMOL	3	4		1	0	0
1582	4	7	4	1	1	1	0	0	0	0	0	38.8	1	790	GP		2	1	1	1	0	0	1	0	0	0	0	1	1	0	0	1	0	1	PARACETAMOL	3	4		1	0	0
1583	1	4	2	3	3	1	1	1	0	0	0	39.2	0	1525	GP	0	1	1	1	0	0	1	0	0	0	0	0							1	PARACETAMOL	1	4		1	0	0
1584	1	1	2	2	2	1	0	0	1	0	0	39.2	1	343	GP	2	1	0	0	1	0	0	0	0	0	0	0	0	0	0	0	0	0	1	PARACETAMOL	3	4		1	0	0
1585	1	7	4	2	2	1	0	0	0	1	0	38.95	1	702	GP	1	1	1	1	1	0	0	0	0	1	0	0	1	1	1	1	1	0	1	PARACETAMOL	3	4		1	0	1
1586	1	5	2	3	3	0	0	0	1	1	0	38.6	1	660	GP	1	2	0	0	1	0	0	0	0	0	1	0	1	1	0	1	0	1	1	PARACETAMOL	1	4		1	0	0
1587	4	6	3	1	1	1	0	0	1	0	0	38.2	1	803	GP	2	3	0	0	0	0	0	0	0	1	0	0	1	1	0	1	0	0	1	PARACETAMOL	3	4		1	0	0
1588	1	7	2	2	1	1	0	0	1	1	0	38.05	1	524	GP	1	2	0		0	0	0	0	0	0	1	0	0	0	0	0	0	0	1	PARACETAMOL				1	0	0
1589	1	5	4	1	1	1	0	0	1	1	1	38.7	1	821	GP	1	1	0	0	0	0	0	0	0	0	0	1	0	0	0	0	0	0	1	PARACETAMOL	3	3		1	0	0
1590	2	5	3	2	2	1	0	0	1	1	0	38.9	1	803	GP	2	3	1	1	0	0	0	0	0	0	1	0	1	1	0	1	0	0	1	PARACETAMOL	3	4		1	0	0
1591	2	7	4	3	3	1	0	0	1	1	0		0	244	GP	2	1	0	0	1	0	0	0	0	0	1	0	1	0	1	0	0	0	1	PARACETAMOL	3	4		1	0	0
1592	4	6	2			0	0	0	1	1	0	38	1	1467	GP	0	2	0	0	1	0	0	0	0	0	0	0	0	0	0	0	0	0	1	PARACETAMOL	1	3		1	0	0
1593	1	7	2	1	1	1	0	0	1	1	0	38.7	1	683	GP	1	1	1	1	0	0	0	0	0	0	1	0	1	0	0	1	0	0	1	PARACETAMOL	3	4		1	0	0
1594	1	1	1	2	1	1	0	1	1	1	0	38.8	1	664	GP	1	1	1	1	0	0	0	0	0	0	1	0	1	1	0	1	0	0	1	PARACETAMOL	3			1	0	0
1595	2	3	2	3	3	1	0	0	0	1	0	39	1	466	GP	2	3	1	0	1	0	0	0	0	1	0	0	0	0	0	0	0	0	1	PARACETAMOL	3	3		0	0	0
1596	1	5	3	3	2	1	0	0	1	1	0	38.7	1	75	GP	2	1	1	1	1	0	0	0	0	0	1	0	1	0	0	1	0	0	1	PARACETAMOL	3			1	0	0
1597	1	4	3	1	1	0	0	0	1	1	0		0	1493	GP	1	2	0	0	0	0	0	0	0	0	1	0	0	0	0	0	0	0	1	IBUPROFENE	3	3		1	0	0
1598	2	1	1	2	2	1	0	0	0	0	0	39	1	675	GP	2	2	1	1	1	1	0	0	0	0	0	0	0	0	0	0	0	0	1	PARACETAMOL	3	4		1	0	0
1599	1	5	4	2	2	0	0	0	1	1	0	38.02	1	1265	GP	2	3	0	0	1	0	0	0	0	0	1	0	1	0	0	1	1	0	1	PARACETAMOL	1	3		1	0	0
1600	1	7	2	2	2	1	0	0	1	1	0	38.07	1	554	GP	2	3	1	1	0	0	0	0	0	1	1	0	1	1	1	1	0	0	1	IBUPROFENE	3	3		1	0	0
1601	1	1	2	2	2	0	0	0	1	1	0	39	1	579	GP	1	2	1	1	0	0	0	0	0	0	1	0	1	0	0	1	0	0	1	PARACETAMOL	3	4		1	0	0
1602	1	4	2	2	2	0	0	0	1	1	0	38.5	0	1414	GP	1	3	1	1	1	0	0	1	0	0	0	0	1	1	0	1	1	0	1	PARACETAMOL	1	3		1	0	0
1603	2	3	1	2	2	1	1	0	0	0	0	38.7	1	157	GP	1	3	1	1	0	0	1	0	0	0	0	0	1	1	0	0	0	0	1	PARACETAMOL	3	4		1	0	0
1604	1	7	3	2	1	1	1	1	0	0	0	38.5	1	22	GP	0	3	1	0	1	0	1	0	0	0	0	0	1	1	0	0	0	0	1	PARACETAMOL	3	4		1	0	0
1605	1	7	1	2	1	1	0	0	1	1	0	38.5	1	230	GP	0	1	0	1	0	0	0	0	0	0	0	0	1	0	1	1	1	0	1	PARACETAMOL	1	3		1	0	0
1606	1	2	3	3	3	1	0	0	1	1	0	38.9	1	345	GP	0	2	1	1	0	0	0	1	0	0	0	0	0	0	0	0	0	0	1	PARACETAMOL	3			1	0	0
1607	1	4	2	1	1	1	0	0	0	1	0	39.6	1	647	GP			1	1	0	0	0	0	0	0	1	0	0	0	0	0	0	0	1	PARACETAMOL	3	4		1	0	0
1608	1	4	2	2	2	0	0	1	0	1	0	38.3	1	464	GP	1	3	1	0	1	0	0	0	0	0	1	0	1	1	0	1	0	0	1	PARACETAMOL	1	4		1	0	0
1609	1	5	3	1	1	0	0	1	1	1	0	38.8	1	664	GP	1	1	1	1	0	0	0	0	0	0	0	0	1	1	0	1	0	0	1	PARACETAMOL	1			1	0	0
1610	1	4	2	3	3	0	0	0	1	1	0	38.4	1	1325	GP	2	1	0	1	0	0	0	0	0	0	0	0	0	0	0	0	0	0	1	PARACETAMOL	1	4		1	0	0
1611	2	4	3	2	1	1	0	0	1	1	0	38.8	1	1515	GP	2	3	0	1	1	0	0	0	0	0	1	0	1	1	0	1	1	0	1	PARACETAMOL	3			1	0	0
1612	1	7	3	3	3	1	0	0	0	1	0	39	1	278	GP	2	1	1	1	1	0	0	0	0	1	0	0	1	0	0	1	0	0	1	PARACETAMOL	3	3		1	0	0
1613	2	4	2	2	1	1	0	0	1	0	0	38.8	1	1452	GP	2	2	1	0	1	0	0	0	0	0	1	0	0	0	0	0	0	0	1	PARACETAMOL	1	4		1	0	0
1614	1	4	2	2	2	1	0	0	1	1	0	38.7	1	256	GP	0	2	0	1	0	0	0	0	0	0	0	0	1	1	0	1	0	0	1	PARACETAMOL	1	4		1	1	0
1615	1	4	2	2	2	0	0	0	1	0	0	38	1	580	GP	2	1	1	1	0	0	0	0	0	0	1	0	1	0	0	1	1	0	1	PARACETAMOL	1	3		1	0	0
1616	2	4	4	3	3	1	0	0	1	1	0	39	0	1433	GP	1	1	0	0	0	0	0	0	0	0	1	0							1	PARACETAMOL	3	3		1	0	0
1617	1	4	2	2	2	1	0	0	0	0	0	39.5	1	1455	GP	2	2	1	1	0	0	0	1	0	0	0	0	1	1	0	1	1	0	1	PARACETAMOL	3	4		1	0	0
1618	1	4	3	3	2	1	0	0	0	0	0	39.2	1	192	GP	0	1	1	0	0	0	0	0	0	0	1	0	1	1	0	1	1	0	1	PARACETAMOL	3	3		0	1	0
1619	2	5	3	1	1	0	0	1	0	0	0	38.06	1	775	GP	2	2	1	1	1	0	0	0	0	0	1	0	1	0	0	0	0	1	1	PARACETAMOL	1	3		0	0	1
1620	1	2	3	1	1	1	0	0	0	1	0	39	1	1363	GP	0	3	1	1	0	0	0	0	0	1	0	0	1	1	0	1	0	0	1	PARACETAMOL	3	6		1	0	0
1621	2	5	3	3	3	1	0	0	1	0	0	38.5	1	755	GP	1	1	1	1	1	0	0	0	0	0	0	0	0	0	0	0	0	0	1	IBUPROFENE	3			1	0	0
1622	1	3	2	3	3	1	0	0	1	0	0	38.8	1	1383	GP	2	3	1	1	1	0	0	0	0	0	0	0	1	1	0	0	0	0	1	PARACETAMOL	3	3		1	0	0
1623	1	3	2	2	2	1	0	0	1	1	0	39.04	1	199	GP	1	2	1	1	1	1	0	0	0	0	0	0	1	0	0	1	0	0	1	PARACETAMOL	3	4		1	0	0
1624	2	1	1	3	2	1	0	0	0	0	0	38	1	144	GP	0	1	1	1	0	0	0	0	0	1	0	0	1						1	IBUPROFENE	2	3		1	0	0
1625	1	4	2	2	1	1	0	0	0	0	0	39.2	1	331	GP	0	2	1	1	0	0	0	0	0	1	1	0	0	0	0	0	0	0	1	PARACETAMOL	1	3		1	0	0
1626	1	4	3		1	1	0	0	0	1	0	39	1	686	GP	1	3	1	1	0	0	0	0	0	0	0	0	0	0	0	0	0	0	1	PARACETAMOL	1	3		1	0	0
1627	1	3	1	1	1	1	0	0	1	1	0	38.9	1	1476	GP	2	1	1	1	0	0	0	0	0	0	1	0	1	1	0	0	0	0	1	PARACETAMOL	3	4		1	0	0
1628	2	1	1	3	3	0	0	0	0	0	0	39.6	1	48	GP	2	2	1	1	1	1	0	0	0	0	0	0	0	0	0	0	0	0	1	IBUPROFENE	3	3		1	0	0
1629	1	5	3	2	1	0	0	0	1	1	0	39	1	1281	GP	0	3	1	0	0	0	0	0	0	0	1	0	0	0	0	0	0	0	1	PARACETAMOL	3	4		1	0	0
1630	2	4	2	2	1	1	0	0	0	0	0	38.5	0	429	GP	1	3	1	1	0	1	0	0	0	0	0	0	0	0	0	0	0	0	1	PARACETAMOL	3	4		1	0	0
1631	1	1	1	2	1	1	0	0	0	0	0	39	1	464	GP	1	3	1	1	1	0	0	1	0	0	0	0	1	0	0	1	1	0	1	PARACETAMOL	3	4		1	0	0
1632	1	2	2	2	1	0	0	1	1	0	0	39.2	1	1290	GP	1	3	0	1	1	0	0	0	0	0	1	0							1	PARACETAMOL	3	3		1	0	0
1633	1	5	4			0	0	0	1	0	0	39.2	1	560	GP	0	2	1	1	0	0	0	0	0	0	0	0	1	1	0	1	1	0	1	PARACETAMOL	3	4		0	0	0
1634	1	2	4	1	1	1	0	0	1	0	0	38.5	1	526	GP	2	3	1	1	0	0	0	0	0	0	0	0	1	0	0	0	0	1	1	IBUPROFENE		3		0	1	0
1635	1	7	4	2	1	0	0	0	1	1	0	38.7	1	304	GP	2	3	1	1	1	0	0	0	0	0	1	0	1	1	0	1	0	0	0					0	1	0
1636	2	2	4	2	2	1	0	0	1	0	0	39	1	58	GP	0	2	1	1	0	0	0	1	0	0	0	0	1						1	PARACETAMOL	3	4		1	0	0
1637	1	4	1	1	1	0	1	1	0	1	0	39.02	1	365	GP	1	3	1	1	1	0	1	0	0	0	0	0	1	1	0	0	0	0	1	PARACETAMOL	3	4		1	0	0
1638	1	5	3	3	2	1	0	1	0	0	0	38.5	1	1370	GP	2	2	1	1	0	0	1	0	0	0	0	0	1	0	1	0	0	0	1	PARACETAMOL	1	4		1	0	0
1639	1	7	2	2	2	0	0	0	1	1	0	38.5	1	415	GP	2	2	1	1	0	0	0	0	0	0	0	0	1	1	0	1	0	0	1	PARACETAMOL	1	4		1	0	0
1640	1	1	1	1	1	1	0	0	0	0	0	38.4	1	663	GP		1	1	1	0	0	0	1	0	0	0	0	1	0	1	1	1	0	1	PARACETAMOL	1	4		1	0	0
1641	1	7	3	2	2	0	0	0	1	1	0	38.5	1	376	GP	2	3	0	0	0	0	0	0	0	0	1	0	0	0	0	0	0	0	1	PARACETAMOL	1	4		1	0	0
1642	1	1	2	2	2	1	0	0	1	1	0	39.1	1	354	GP	1	1	1	1	0	0	0	0	0	1	0	0	1	1	1	1	1	1	1	PARACETAMOL	3	4		1	0	0
1643	2	1	1	1	1	1	0	0	0	0	0	38.8	1	422	GP			1	1	1	1	0	0	0	0	0	0	0	0	0	0	0	0	1	PARACETAMOL	3	4		1	0	0
1644	1	1	1	3	3	1	0	0	1	1	0	37.9	1	1517	GP	1	1	0	1	0	0	0	0	0	0	1	0	0	0	0	0	0	0	1	PARACETAMOL	1	6		1	0	0
1645	1	4	3	2	1	1	0	0	1	1	0		0	607	GP	2	1	1	0	1	0	0	0	0	0	1	0	0	0	0	0	0	0	1	PARACETAMOL	3	2		1	0	0
1646	3	4	3	1	1	0	0	1	1	0	0	39.5	1	289	GP	0	1	1	1	1	0	0	0	0	1	0	0	0	0	0	0	0	0	1	PARACETAMOL	3	4		1	0	0
1647	2	1	1	1	1	1	0	0	1	0	0	40.8	1	13	GP	2	2	1	1	1	0	0	1	0	0	0	0	1	0	1	1	1	0	1	IBUPROFENE	1	4		1	0	0
1648	1	1	1	1	1	1	0	0	1	0	0	39	1	208	GP	1	1	0	1	1	0	0	0	0	0	0	0	1	0	0	1	1	0	1	PARACETAMOL	3	4		1	0	0
1649	1	5	2	3	3	0	0	0	0	1	0	39.46	1	660	GP	1	2	1	1	0	0	0	0	0	0	1	0	1	1	0	1	0	1	1	PARACETAMOL	1	4		1	0	0
1650	2	1	2	2	1	1	0	0	0	0	0	39	1	1441	GP	1	2	1	1	1	1	0	0	0	0	0	0	1	1	0	0	0	0	1	PARACETAMOL	3	3		1	0	0
1651	1	3	1	1	1	1	0	0	0	1	0	39.2	1	1410	GP	2	2	1	1	0	0	0	0	0	1	0	0	1	1	0	1	0	0	1	PARACETAMOL	3	5		1	0	0
1652	2	3	1	1	1	1	0	0	1	0	0	38.5	1	577	GP	1	2	1	1	0	0	0	0	0	0	1	0	0	0	0	0	0	0	1	IBUPROFENE	3	3		1	0	0
1653	1	1	1	2	1	1	0	0	1	1	1	38.03	1	739	GP	2	2	0	1	0	0	0	0	0	0	0	1	0	0	0	0	0	0	1		1	3		1	0	0
1654	1	3	2	2	2	0	0	0	0	1	0	38.8	1	1493	GP	1	2	1	1	1	0	0	0	0	0	1	0	0	0	0	0	0	0	1	PARACETAMOL	3	3		1	0	0
1655	1	4	2	2	2	1	0	0	0	0	0	38.2	1	762	GP	1	1	1	1	0	0	0	0	0	1	0	0	0	0	0	0	0	0	1	PARACETAMOL	3	3		1	0	0
1656	1	3	1	1	1	0	0	0	0	0	0	38.6	1	689	GP	1	1	0	1	0	0	0	0	1	0	0	0	1	1	0	1	1	0	1	PARACETAMOL	1	4		1	0	0
1657	2	4	4	1	1	0	0	0	0	1	0	38.07	1	15	GP	2	2	0	0	1	0	0	0	0	0	1	0	0	0	0	0	0	0	1	PARACETAMOL	3	4		1	0	0
1658	1	7	3	1	1	1	0	0	0	1	0	39.4	1	235	GP	1	1	0	1	0	0	0	0	0	0	1	0	1	1	1	1	0	0	1	IBUPROFENE	3	3		1	0	0
1659	1	4	2	1	1	1	0	0	0	0	0	39.7	1	1483	GP	0	2	0	0	1	1	0	0	0	0	0	0	1	1	0	1	0	0	1	PARACETAMOL	3	4		0	1	0
1660	1	4	3	2	2	1	1	0	0	1	0	39.01	1	370	GP	2	2	1	0	1	1	0	0	0	0	0	0	1	0	1	1	0	0	1	IBUPROFENE	3	4		1	0	0
1661	1	4	2	1	1	1	0	0	0	0	0	39.2	1	536	GP	1	2	1	1	0	0	0	0	0	1	0	0	0	0	0	0	0	0	1	IBUPROFENE	3	3		1	0	0
1662	4	6	3	1	1	1	0	0	0	0	0	39.6	1	492	GP	1	2	0	0	0	0	0	0	0	0	1	0	0	0	0	0	0	0	1	PARACETAMOL	1	4		1	0	0
1663	1	7	4	2	2	1	0	0	1	1	0	39	1	773	GP	1	1	0	1	0	0	0	0	0	0	1	0	1	1	0	1	0	0	1	PARACETAMOL	3	4		1	0	0
1664	1	1	2	2	2	1	0	0	0	1	0	40	1	1530	GP	1	1	1	1	1	0	0	0	0	1	0	0	1	1	0	0	0	0	1	IBUPROFENE	3	3		1	0	0
1665	2	2	4	2	2	1	1	1	0	0	0	39.5	1	592	GP	1	3	1	1	1	0	1	0	0	0	0	0	0	0	0	0	0	0	1	PARACETAMOL	3	4		1	0	0
1666	1	7	4	3	3	0	0	0	0	0	0	38	1	320	GP	0	1	1	1	0	0	0	1	0	0	0	0	1	1	0	0	0	0	1	PARACETAMOL		4		0	1	0
1667	1	1	1	3	2	0	1	1	0	0	0	40	1	632	GP	0	3	1	1	0	0	1	0	0	0	0	0	1	1	0	1	0	0	1	PARACETAMOL	3	4		1	0	0
1668	1	1	1	1	1	1	0	0	0	1	0	39.5	0	132	GP	2	2	1	1	1	0	0	0	0	0	1	0	1	1	1	1	0	0	1	PARACETAMOL	1	4		1	1	0
1669	1	4	4	2	2	1	0	0	1	1	0	39.2	1	235	GP	1	1	1	1	0	0	0	0	0	0	1	0	1	1	1	0	0	0	1	IBUPROFENE	3	3		1	0	0
1670	1	3	2	2	2	1	0	0	0	0	0	38.7	1	1499	GP	0	1	1	1	0	0	0	0	0	0	1	0	0	0	0	0	0	0	1	PARACETAMOL	1	3		1	0	0
1671	1	1	1	1	1	1	0	0	0	0	0	38.8	1	33	GP	1	3	1	1	0	1	0	0	0	0	0	0	0	0	0	0	0	0	1	PARACETAMOL	3	4		1	0	0
1672	1	1	1	2	2	1	0	1	1	1	0	39.5	1	48	GP	2	2	0	1	1	0	0	1	0	0	0	0							1	IBUPROFENE	1			0	0	0
1673	1	4	2	2	1	1	0	0	1	1	0	38.7	1	1467	GP	0	2	1	1	1	0	0	0	0	0	0	0	0	0	0	0	0	0	1	PARACETAMOL	1	3		1	0	0
1674	1	1	1	2	2	1	0	0	0	0	0	39.5	1	362	GP	0	3	1	1	1	0	0	0	0	1	0	0	1						1	PARACETAMOL	3	4		1	0	0
1675	2	4	2	2	2	1	0	0	0	1	0	38.5	1	786	GP	2	2	0	1	0	0	0	0	0	1	1	0	0	0	0	0	0	0	1	ACIDE NIFLUMIQUE	3	2		0	0	1
1676	4	2	4	3	1	1	0	1	0	1	0	39	1	1515	GP	2	3	1	1	1	0	0	0	0	0	1	0	1	1	1	0	1	0	1	PARACETAMOL	3	4		1	0	0
1677	1	7	3	3	2	1	0	1	1	1	0	39.8	1	279	GP	2	2	1	1	1	0	0	0	0	0	1	0	1	0	0	1	0	0	1	PARACETAMOL	3	3		1	0	0
1678	2	1	1	1	1	1	0	0	0	0	0	39.6	1	489	GP	0	3	1	1	0	0	0	0	0	1	0	0	1						1	PARACETAMOL	3			1	0	0
1679	3	4	2			1	0	0	1	1	0	39	1	603	GP	2	1	1	1	1	0	0	0	0	1	0	0	1	0	0	0	0	1	1	PARACETAMOL	3			1	0	0
1680	2	3	1	2	2	1	0	0	0	0	0	39	1	445	GP	2	3	0	1	1	0	0	1	0	0	0	0	1	1	0	1	0	0	1	PARACETAMOL	1	4		1	0	0
1681	2	4	3	2	1	1	0	0	0	0	0	38.1	1	618	GP	0	3	1	0	1	0	0	0	0	0	1	0	1	1	0	1	1	0	1	PARACETAMOL	1	4		1	0	0
1682	2	1	1	3	2	1	0	0	0	0	0	39.26	1	388	GP	0	3	0	1	0	0	0	0	0	1	0	0	1	1	0	1	0	0	1	PARACETAMOL	3	4		1	0	0
1683	1	1	1	2	1	1	0	0	1	1	0	39	1	655	GP	0	1	1	1	0	0	0	0	0	0	1	0	0	0	0	0	0	0	1	PARACETAMOL	3	4		0	0	0
1684	1	5	3	2	2	1	0	0	1	1	0	38.7	1	1306	GP	2	1	1	1	0	0	0	0	0	1	1	0	0	0	0	0	0	0	1	PARACETAMOL	3			1	0	0
1685	1	4	1	3	2	1	0	0	0	0	0	39.5	1	406	GP	0	2	1	1	1	0	0	1	0	0	0	1	1	1	0	1	0	0	1	PARACETAMOL	1	4		1	0	0
1686	1	4	2	2	2	1	0	0	1	1	0	38.5	1	603	GP	2	1	1	1	1	0	0	0	0	0	1	0	1	0	0	0	0	1	1	PARACETAMOL	3	3		1	0	0
1687	1	7	4	1	1	1	0	0	0	1	0	38.73	1	28	GP	1	3	1	1	0	0	0	0	0	0	1	0	1	1	0	1	0	0	1	PARACETAMOL	3	3		1	0	0
1688	2	1	1	2	2	0	0	0	0	1	0	39.8	1	1387	GP	1	1	1	0	1	0	0	0	0	0	1	0	1	0	1	0	0	0	1	PARACETAMOL	1	4		1	0	0
1689	2	1	1	3	3	1	0	0	0	1	0	39	1	70	GP	2	1	1	1	1	0	0	0	0	0	1	0	0	0	0	0	0	0	1	PARACETAMOL	3	3		1	0	0
1690	1	1	1	1	1	1	0	0	1	1	0	40	0	655	GP	0	1	1	1	0	0	0	1	0	0	0	0	1						1	PARACETAMOL	1	4		1	0	0
1691	1	4	2	1	1	1	0	1	1	1	0	38.7	1	1503	GP	2	1	1	1	1	0	0	0	0	0	1	0	1	1	0	1	0	1	1	PARACETAMOL	3			1	0	0
1692	3	1	1	1	1	1	0	0	1	0	0	39.03	1	420	GP		1	1	1	1	0	1	0	0	0	0	0	1	1	0	1	0	0	1	PARACETAMOL	1	4		1	0	0
1693	1	1	1	1	1	0	0	0	0	1	0	38	0	656	GP	2	1	0	0	1	0	0	0	0	0	1	0	1	0	1	1	0	0	1	PARACETAMOL	1	4		1	0	0
1694	1	5	3	2	2	1	0	0	1	1	0	38.6	1	388	GP	0	3	0	1	0	0	0	0	0	0	1	0	1	1	0	0	0	0	1	PARACETAMOL	3	3		1	0	0
1695	1	7	2	2	2	0	1	0	0	0	0	38.5	1	151	GP	2	1	1	1	1	0	0	0	0	0	1	0	1	0	0	0	1	1	1	PARACETAMOL	3	3		0	1	0
1696	1	1	1	1	1	0	0	0	1	1	0	38.2	1	602	GP	0	1	1	1	1	0	0	0	0	0	0	0	1	1	0	1	0	0	1	PARACETAMOL	1	4		1	0	0
1697	1	7	4	3	2	1	1	0	0	1	0	39	1	349	GP	1	1	1	1	0	0	1	0	0	0	0	0	1	1	0	0	0	0	1	PARACETAMOL	3	4		1	0	0
1698	3	3	2	1	1	1	0	0	1	1	0	38.5	1	476	GP	0	2	1	0	1	0	0	0	0	0	1	0	1	1	0	1	0	0	1	PARACETAMOL	1	4		1	0	0
1699	1	7	4	3	3	1	0	0	1	1	0	39	1	319	GP	1	1	1	1	1	0	0	0	0	0	0	0	1	0	0	1	0	1	1	PARACETAMOL	3	4		1	0	0
1700	3	1	1	2	1	1	1	1	1	0	0	38.7	1	1295	GP	2	2	1	1	1	0	1	0	0	0	1	0	1	1	1	0	0	0	1	PARACETAMOL	3			1	0	0
1701	1	7	4	1	1	0	1	1	0	1	0	38.3	1	398	GP	0	1	1	1	0	0	1	0	0	0	0	0	0	0	0	0	0	0	1	PARACETAMOL	1	4		1	0	0
1702	1	1	1	3	3	1	0	0	0	0	0	38.5	1	118	GP	1	3	1	1	1	1	0	0	0	0	0	0	0	0	0	0	0	0	1	PARACETAMOL	3	4		1	0	0
1703	1	4	2	2	1	1	0	0	0	0	0	39	1	1440	GP	2	3	1	1	1	0	0	0	0	1	0	0	0	0	0	0	0	0	1	PARACETAMOL	3	4		1	0	0
1704	1	4	1	2	2	0	0	0	1	0	0	38.8	1	494	GP	0	1	1	1	0	0	0	0	0	0	0	0	0	0	0	0	0	0	1	PARACETAMOL	1	3		1	0	0
1705	1	7	4	2	2	1	0	0	1	1	0	38.5	1	1294	GP	1	2	1	1	1	0	0	0	0	1	1	0	1	1	0	1	0	0	1	PARACETAMOL	3	3		1	0	0
1706	1	2	4	2	2	0	0	0	1	0	0	39.5	0	798	GP	2	3	1	1	0	0	0	0	0	0	0	0	1	1	0	0	0	0	1	PARACETAMOL	3	4		1	0	0
1707	1	5	3	2	2	1	1	0	1	1	0	39.4	1	805	GP	1	1	1	1	0	0	0	1	0	0	0	0	1	1	1	0	1	0	1	PARACETAMOL	1			1	0	0
1708	2	4	2	1	1	0	0	0	1	0	0	38.5	1	330	GP	2	3	1	1	0	0	0	0	0	0	0	0	0	0	0	0	0	0	1	PARACETAMOL	3	4		1	0	0
1709	1	5	3	2	2	0	0	0	1	0	0	38.5	1	1477	GP	0	3	1	1	1	0	0	0	0	0	1	0	1	0	1	0	0	0	1	PARACETAMOL	1	4		1	0	0
1710	2	2	1	2	2	0	1	0	1	0	0	38.9	1	143	GP	0	2	1	1	1	0	1	0	0	0	0	0	1	1	0	0	0	0	1	PARACETAMOL	1	4		1	0	0
1711	2	5	3	1	1	1	1	0	0	0	0	39	1	1311	GP	2	2	1	1	1	0	0	0	0	1	0	0	1	0	0	1	0	0	1	PARACETAMOL	3			1	0	0
1712	2	1	1	2	2	1	0	0	1	1	0	38.4	1	529	GP	1	1	1	1	1	0	0	0	0	0	1	0	1	1	0	0	1	0	1	PARACETAMOL	1	4		1	0	0
1713	1	7	4	3	3	1	1	1	0	0	0		0	446	GP	1	1	1	0	1	0	0	0	0	0	0	0	0	0	0	0	0	0	1	PARACETAMOL	2	3		1	0	0
1714	1	2	3	2	1	1	0	0	1	1	0	39.1	1	62	GP	2	2	1	1	0	0	0	0	0	0	0	0	1	1	0	1	0	1	1	PARACETAMOL	3	4		1	0	0
1715	1	4	3	2	2	1	0	0	0	1	0	39.23	1	686	GP	1	3	1	1	0	0	0	0	0	0	1	0	0	0	0	0	0	0	1	PARACETAMOL	3	4		1	0	0
1716	2	1	1	2	2	1	0	1	0	1	0	39	1	105	GP	0	2	1	1	0	0	0	1	0	0	0	0	0	0	0	0	0	0	1	PARACETAMOL	1	4		1	0	0
1717	1	1	1	2	2	0	0	0	1	1	0	38	1	1313	GP	1	2	0	0	1	0	0	0	0	0	0	0	1	0	0	0	1	0	1	PARACETAMOL	1	4		1	0	0
1718	4	4	3	3	3	1	0	0	1	1	0	39.5	1	739	GP	2	2	1	1	0	0	0	0	0	0	1	0	1	1	0	1	0	0	0					1	1	0
1719	2	4	1	2	2	0	0	0	0	1	0	38.5	1	13	GP	2	2	1	1	1	0	1	0	0	0	0	0	0	0	0	0	0	0	1	PARACETAMOL	3	4		1	0	0
1720	3	4	2	1	1	0	0	0	0	0	0	39.5	1	55	GP	2	1	1	1	0	0	0	1	0	0	0	0	1	0	0	1	0	0	1	PARACETAMOL	3	4		1	0	0
1721	1	1	1	2	1	1	0	0	1	1	0	39.4	1	140	GP	1	1	1	1	0	1	0	0	0	0	0	0	1	0	0	0	1	0	1	PARACETAMOL	3	4		1	0	0
1722	1	1	1			1	0	0	1	1	0	39.2	1	521	GP	2	1	1	1	0	0	0	1	0	0	0	0	1	0	0	1	1	0	1	PARACETAMOL	3	3		1	0	0
1723	1	4	3	3	2	1	0	0	0	1	0	38.9	0	692	GP	2	1	0	0	1	1	0	0	0	0	0	0	0	0	0	0	0	0	1	PARACETAMOL	3	3		1	0	0
1724	1	1	1	3	2	0	0	1	0	0	0	39	1	1371	GP	0	1	1	1	0	0	1	0	0	0	0	0	0	0	0	0	0	0	1	PARACETAMOL	1	4		0	1	0
1725	1	5	4	1	1	0	0	0	1	1	0	38.6	1	1337	GP	2	1	1	1	1	0	0	0	0	0	1	0	1	0	0	1	1	0	1	PARACETAMOL	1	3		1	0	0
1726	1	4	2	3	1	1	0	0	1	1	0	39.7	0	1446	GP	0	2	1	1	0	0	0	0	0	1	0	0	1						1	PARACETAMOL	1	4		1	0	1
1727	2	4	2	1	1	1	1	1	0	0	0	38.9	1	297	GP	2	1	1	1	0	0	1	0	0	0	0	0	0	0	0	0	0	0	1	PARACETAMOL	1	4		0	0	0
1728	4	4	2	2	2	0	0	0	0	1	0	38.5	1	741	GP	1	1	1	1	0	0	0	0	0	1	0	0	1	1	0	1	0	0	1	IBUPROFENE	3			1	0	0
1729	1	4	2	1	1	1	0	0	0	0	0	39	1	125	GP	1	2	1	1	0	0	0	0	0	1	0	0	0	0	0	0	0	0	1	IBUPROFENE	3	2		1	0	0
1730	2	4	2	3	3	1	0	0	1	1	0	39	0	68	GP	1	1	1	0	1	0	0	0	0	0	1	0	0	0	0	0	0	0	1	PARACETAMOL	3	4		1	0	0
1731	1	4	2	2	2	1	0	0	0	1	0	38.5	0	513	GP	2	2	1	0	1	0	0	0	0	0	1	0	1	1	0	0	0	0	1	PARACETAMOL	3	3		1	0	0
1732	3		3	3	3	1	0	0	1	0	0	39.5	1	160	GP	1	2	1	1	1	1	0	0	0	0	0	0	1	1	0	1	0	0	1	PARACETAMOL	3	3.5		1	0	0
1733	1	1	1	1	1	0	1	0	1	1	0	38	0	751	GP	2	1	1	1	0	0	0	0	0	0	0	0	1	1	0	1	0	0	1	PARACETAMOL	1	4		1	0	0
1734	2	1	2	1	1	1	0	0	0	0	0	38.8	1	770	GP	0	2	0	1	0	0	0	0	0	1	0	0	0	0	0	0	0	0	1	IBUPROFENE	3			1	0	0
1735	1	5	3	2	1	1	1	1	0	0	0	39	1	243	GP	2	2	1	1	1	0	1	0	0	0	0	0	0	0	0	0	0	0	1	PARACETAMOL	1	4		1	0	0
1736	1	4	3	3	2	1	0	0	0	0	0	39	1	828	GP	0	1	1	0	1	0	0	0	0	1	0	0	1	1	0	1	0	0	1	IBUPROFENE	3	3		1	0	0
1737	2	5	4	3	3	1	0	0	0	0	0	39	1	843	GP	1	1	0	0	1	0	0	0	0	1	0	0	1						1	PARACETAMOL	3	4		1	0	0
1738	3	4	2	2	2	0	0	0	0	0	0	39.9	1	1298	GP	0	1	1	1	0	0	0	1	0	0	0	0	1	1	0	1	0	1	1	PARACETAMOL	1	4		1	0	0
1739	1	7	4	2	2	1	0	0	1	0	0	39.5	1	205	GP	2	1	0	0	0	0	0	0	0	1	0	0	0	0	0	0	0	0	1	PARACETAMOL	3	4		1	0	0
1740	1	4		1	1	1	1	0	0	0	0	39	1	603	GP	2	1	1	1	1	0	1	0	0	0	0	0	1	0	0	0	0	1	1	PARACETAMOL	3			0	1	0
1741	1	4	2	2	2	1	0	0	1	1	0	38.7	1	449	GP	1	3	1	0	1	0	0	0	0	0	1	0	0	0	0	0	0	0	1	PARACETAMOL	1			1	0	0
1742	1	3	2			1	0	0	0	0	0	39	1	530	GP	1	2	1	1	1	1	0	0	0	0	0	0	0	0	0	0	0	0	1	PARACETAMOL	3	3		1	0	0
1743	1	7	2	3	2	1	0	0	1	0	0	38.6	1	590	GP	1	3	1	1	1	0	0	1	0	0	0	0	0	0	0	0	0	0	1	ACIDE ACETYLSALICYLIQUE	3	4		1	0	0
1744	1	5	3	2	2	1	0	0	1	0	0	38.3	1	1388	GP	1	1	1	0	1	0	0	0	0	0	1	0	0	0	0	0	0	0	1	PARACETAMOL	3	4		1	0	0
1745	1	7	2	1	1	0	0	0	0	0	0	39	1	1470	GP	2	3	1	1	0	0	0	0	0	0	1	0	1	0	1	1	0	0	1	PARACETAMOL	1	4		1	0	0
1746	1	4	2	2	2	1	1	1	0	0	0	39.3	1	369	GP	1	1	1	1	0	0	1	0	0	0	0	0	1	0	0	0	1	1	1	PARACETAMOL	3	3		1	0	0
1747	2	1	1	2	2	1	0	0	0	0	0	39	0	1424	GP	0	2	0	0	1	0	0	0	0	0	0	0	1	1	1	1	0	0	1	ACIDE NIFLUMIQUE	2	2		1	0	0
1748	1	7	4	1	1	1	0	0	1	1	0	38.4	1	384	GP	1	2	1	1	0	0	0	0	0	0	1	0	1						1	PARACETAMOL	1	5		0	0	1
1749	1	1	2	2	2	1	0	0	1	1	1	39	1	1441	GP	1	2	1	1	1	0	0	0	0	0	1	0	0	0	0	0	0	0	1	PARACETAMOL	3	4		1	0	0
1750	1	7	3	3	2	1	0	0	0	1	0		0	790	GP		2	1	0	1	0	0	0	0	1	0	0	0	0	0	0	0	0	1	PARACETAMOL	3	4		1	0	0
1751	1	4	3	1	1	1	0	0	1	1	0	38.8	1	122	GP	0	1	1	1	1	1	0	0	0	0	0	0	0	0	0	0	0	0	1	PARACETAMOL	3	4		1	0	0
1752	1	7	2	2	2	0	1	1	0	0	0	38.5	1	668	GP	0	2	1	1	0	0	1	0	0	0	0	0	1	1	0	1	0	0	1	PARACETAMOL	1	4		1	0	0
1753	1	5	4	1	1	0	0	0	1	1	0	38.6	1	233	GP	1	1	0	1	1	0	0	0	0	0	1	0	0	0	0	0	0	0	1	PARACETAMOL	1	4		1	0	0
1754	2	4	2	3	3	1	1	0	0	0	0	38.2	1	827	GP	2	1	1	0	1	0	0	0	0	1	0	0	0	0	0	0	0	0	1	PARACETAMOL	3	4		1	0	0
1755	1	5	4	2	1	1	0	0	1	1	0	38.5	1	1325	GP	2	1	1	1	0	0	0	0	0	0	1	0	0	0	0	0	0	0	1	PARACETAMOL	3	4		1	0	0
1756	1	4	3	2	1	1	0	0	0	1	0	38.5	1	1445	GP	2	3	1	1	0	0	0	0	0	1	1	0	1	1	0	0	0	0	1	PARACETAMOL	3	4		1	0	0
1757	1	2	4	3	3	1	0	0	0	1	0	38.7	1	1449	GP	2	3	1	1	0	0	0	0	0	0	1	0	0	0	0	0	0	0	0					1	0	0
1758	1	1	2	3	1	1	0	0	1	0	0	39	0	687	GP	2	2	1	1	0	0	0	0	0	0	1	0	1	1	0	1	0	0	1	PARACETAMOL	3	4		1	0	0
1759	1	2	3	3	3	1	0	0	1	0	0	39.9	1	392	GP	2	2	1	1	1	1	0	0	0	0	0	0	1	0	0	1	0	0	1	PARACETAMOL	3	3		1	0	0
1760	1	1	2	1	1	1	0	1	1	1	0	39.5	1	66	GP	2	1	1	1	0	0	0	0	0	0	1	0	0	0	0	0	0	0	1	PARACETAMOL	3	4		1	0	0
1761	1	4	4	2	2	1	1	0	0	0	0	38.5	1	1315	GP	2	1	0	1	0	0	1	0	0	0	0	0	0	0	0	0	0	0	1	PARACETAMOL	1	3		0	0	0
1762	1	4	3	2	1	1	0	0	1	1	0	38.05	1	697	GP	2	1	1	1	1	0	0	0	0	0	1	0	0	0	0	0	0	0	1	PARACETAMOL	1			1	0	0
1763	2	1	1	3	3	1	0	0	0	0	0	38.9	1	424	GP	0	2	1	1	0	1	0	0	0	0	0	0	1	1	0	1	0	0	1	PARACETAMOL	3			1	0	0
1764	1	3	2	1	1	0	0	0	1	0	0	38	1	261	GP	0	2	1	1	0	0	0	0	0	1	0	0	0	0	0	0	0	0	1	PARACETAMOL	3	4		0	1	0
1765	1	4	1	1	1	1	0	0	1	1	0	39.5	1	1484	GP	0	3	1	1	0	0	0	0	0	0	1	0	1	0	0	1	0	0	1	PARACETAMOL	1	4		1	0	0
1766	1	7	4	1	1	1	1	1	1	1	0	38.2	0	27	GP	2	3	1	1	1	0	1	0	0	0	0	0	1	1	0	0	0	0	1	PARACETAMOL	1	4		1	0	0
1767	1	7	3	2	1	0	0	0	1	0	0	39	1	42	GP	2	3	1	1	0	0	0	1	0	0	0	0	0	0	0	0	0	0	1	PARACETAMOL	3	3		1	0	0
1768	2	4	2	3	2	1	1	1	0	0	0		0	457	GP	0	1	0	1	1	0	1	0	0	0	0	0	0	0	0	0	0	0	1	PARACETAMOL	3	4		0	0	0
1769	1	4	2	1	1	1	1	1	0	0	0	39.2	1	1416	GP	0	1	0	0	0	0	0	1	0	0	0	0	1	1	0	1	0	0	1	PARACETAMOL	3			1	0	0
1770	3	3	2	3	2	1	0	0	1	1	0	39.5	0	734	GP	1	1	1	1	1	0	0	0	0	0	0	0	0	0	0	0	0	0	1	PARACETAMOL	3	4		1	0	0
1771	2	7	4	3	3	1	1	1	0	0	0	39.5	1	773	GP	1	1	1	1	0	0	1	0	0	0	0	0	1	0	0	1	0	0	1	PARACETAMOL	1	4		1	0	0
1772	1	4	1	2	2	1	0	0	1	0	0	39	1	622	GP	2	2	0	0	0	0	0	0	0	0	0	0	0	0	0	0	0	0	1	PARACETAMOL	3	3		1	0	0
1773	1	3	1	1	1	1	0	1	0	0	0	39.6	1	406	GP	0	2	1		1	0	0	1	0	0	0	0	1	1	0	1	0	0	1	PARACETAMOL	1	4		1	0	0
1774	1	4	4	2	2	0	0	1	0	0	0	39.2	1	1514	GP	0	1	1	0	0	0	0	0	0	1	0	0	0	0	0	0	0	0	1	PARACETAMOL	3	3		1	0	0
1775	1	4	2	2	2	0	0	0	1	1	0	38.5	1	1466	GP	1	1	1	0	1	0	0	0	0	0	0	0	0	0	0	0	0	0	1	PARACETAMOL	1	4		1	0	0
1776	1	4	4	2	2	0	0	0	1	1	0	38	0	513	GP	2	2	1	0	1	0	0	0	0	0	1	0	0	0	0	0	0	0	1	PARACETAMOL	3	3		1	0	0
1777	1	4	3	2	1	1	0	0	1	0	0	40.01	1	803	GP	2	3	1	1	0	0	0	1	0	0	0	0	1	0	1	0	0	0	1	PARACETAMOL	3	4		0	0	0
1778	1	4	1	3	3	0	0	0	1	1	0	38.7	1	1298	GP	0	1	1	1	0	0	0	0	0	0	0	0	1	1	0	1	1	0	1	PARACETAMOL	1	4		1	0	0
1779	1	1	1	3	2	1	0	0	0	0	0	39.6	1	352	GP	2	2	1	1	0	1	0	0	0	0	0	0	1	0	0	1	0	0	1	PARACETAMOL	1	4		1	0	0
1780	1	4	2	1	1	1	0	0	0	1	0	38.5	1	295	GP	2	1	1	1	1	1	0	0	0	0	0	0	1	1	1	1	0	0	1	IBUPROFENE	3	3		1	0	0
1781	1	5	3	2	2	1	0	0	0	0	0	38.4	1	652	GP	1	2	1	1	1	0	0	0	0	0	0	0	0	0	0	0	0	0	1	PARACETAMOL	3	4		1	0	0
1782	1	1	1	2	2	1	0	0	0	0	0	39	1	727	GP	0	3	1	1	1	1	0	0	0	0	0	0	1	1	0	1	0	0	1	PARACETAMOL	1	4		1	0	0
1783	3	4	4	3	2	1	0	0	1	1	0	38.8	1	838	GP	1	1	1	1	0	0	0	0	0	0	1	0	1						1	PARACETAMOL	3	4		1	0	0
1784	1	1	1	1	1	0	0	0	0	1	0	39	1	1303	GP	1	1	1	1	0	0	0	1	0	0	0	0	1	0	1	1	0	0	1	PARACETAMOL	3	4		1	0	0
1785	2	4	2	2	2	1	0	1	1	1	0	40	1	1439	GP	1	1	0	0	1	1	0	0	0	0	0	0	1	1	1	1	0	0	1	PARACETAMOL	3	4		1	0	0
1786	1	7	4	1	1	1	0	0	1	0	0	39.2	1	841	GP	1	1	0		0	1	0	0	0	0	0	0	0	0	0	0	0	0	1	PARACETAMOL	3	4		1	0	0
1787	1	2	2	2	2	0	0	0	1	0	0	38.5	1	1440	GP	2	3	1	1	1	0	0	0	0	0	1	0	0	0	0	0	0	0	1	PARACETAMOL	3	3		1	0	0
1788	2	1	1	2	2	1	0	0	1	0	0	38.05	1	1293	GP			1	1	1	0	1	0	0	0	0	0	1	1	0	0	0	0	1	PARACETAMOL	3	3		1	0	0
1789	1	5	3	3	3	1	0	0	1	1	0	39.5	1	450	GP	0	2	1	1	0	0	0	0	0	1	1	0	1	1	0	1	1	0	1	PARACETAMOL	3	4		1	0	0
1790	1	3	3	1	1	1	0	1	0	0	0	38.6	1	1337	GP	2	1	1	1	0	1	0	0	0	0	0	0	0	0	0	0	0	0	1	PARACETAMOL	1	3		1	0	0
1791	1	7	3	1	1	1	1	1	0	0	0	38.3	1	213	GP	1	3	1	1	1	0	1	0	0	0	0	0	1	1	0	1	0	0	1	PARACETAMOL	1	4		1	0	0
1792	1	7	3	2	2	1	1	0	0	0	0	38.7	1	1352	GP	2	1	1	1	1	0	1	0	0	0	0	0	1	1	0	1	0	0	1	PARACETAMOL	1	4		1	0	0
1793	1	7	1	2	1	1	0	0	1	0	0	38.7	1	161	GP	0	2	1	1	0	0	0	0	0	1	0	0	1	0	1	1	0	0	1	PARACETAMOL	3	4		1	0	0
1794	1	4	2	1	1	0	0	1	1	1	0	39	1	829	GP	0	2	1	1	0	0	0	0	0	0	0	0	1	1	0	1	0	0	1	PARACETAMOL	1	4		1	0	0
1795	1	1	1	3	2	1	0	0	1	0	0	39.2	1	723	GP	1	1	1	1	0	0	0	0	0	0	0	0	1	1	0	1	0	0	1	PARACETAMOL	1	3		1	0	0
1796	1	4	3	2	2	1	0	0	1	1	0	38.5	1	280	GP	0	2	1	1	0	0	0	0	0	0	1	0	1	1	1	1	1	0	1	PARACETAMOL	3	4		1	0	0
1797	2	1	1	1	1	1	0	0	0	0	0	39.5	1	1466	GP	1	1	1	1	1	0	0	0	0	1	0	0	0	0	0	0	0	0	1	PARACETAMOL	3	4		1	0	0
1798	1	7	4	3	3	1	0	0	1	0	0	39	1	401	GP	1	1	1	1	1	0	0	0	0	0	1	0	0	0	0	0	0	0	1	PARACETAMOL	1	3		1	0	0
1799	1	5	2	1	1	1	0	0	0	0	0	39	1	120	GP	0	2	1	1	1	0	0	0	0	0	1	0	1	0	1	1	0	0	1	IBUPROFENE	3	4		1	0	0
1800	1	4	1	1	1	0	0	0	1	1	0	38.5	1	405	GP	1	1	1	1	0	1	0	0	0	0	0	0	1	0	0	1	0	0	1	PARACETAMOL	1	4		1	0	0
1801	1	4	4	2	2	1	0	1	1	0	0	38	1	1403	GP	1	1	1	1	0	0	0	0	0	0	1	0	1	1	0	0	0	0	1	IBUPROFENE	3	4		1	0	0
1802	1	4	1	2	2	1	0	0	1	0	0	37.4	1	477	GP	1	1	1	1	0	0	0	0	0	0	0	0	0	0	0	0	0	0	1	PARACETAMOL	1	3		1	0	0
1803	1	7	4	1	1	1	0	0	1	1	0	39	1	540	GP	0	1	1	1	0	1	0	0	0	0	1	0	1	1	1	0	0	0	1	PARACETAMOL	3	4		1	0	0
1804	1	4	3	3	2	1	0	0	0	1	0	38.9	1	1308	GP	2	3	1	0	0	0	0	0	0	0	1	0	1	0	0	1	1	0	1	PARACETAMOL	3	3		1	0	0
1805	2	3	2	2	1	1	0	0	0	1	0	39.53	1	1350	GP	0	1	1	1	0	0	0	0	0	1	0	0	0	0	0	0	0	0	1	PARACETAMOL	3	3		1	0	0
1806	1	5	4	1	1	1	0	0	0	1	0		0	579	GP	1	2	1	0	1	0	0	0	0	1	0	0	1	1	0	1	0	0	1	PARACETAMOL	3	4		1	0	0
1807	1	4	2	1	1	0	0	0	0	1	0	39.5	1	843	GP	1	1	1	1	1	0	0	0	0	0	1	0	0	0	0	0	0	0	1	PARACETAMOL	3	4		1	0	0
1808	2	3	1	3	3	0	0	0	1	1	0	39	1	1467	GP	0	2	1	1	1	0	0	0	0	0	0	0	1	0	0	0	0	1	1	PARACETAMOL	1	4		1	0	0
1809	2	1	2	1	1	1	1	1	0	0	0	37.08	0	415	GP	2	2	1	1	0	0	1	0	0	0	0	0	1	1	0	1	0	0	1	PARACETAMOL	1	4		1	0	0
1810	4	6	1	1	1	1	0	0	1	0	0	39	1	217	GP	2	2	1	1	0	1	0	0	0	0	0	0	1	0	0	1	0	1	1	PARACETAMOL		4		1	0	0
1811	1	1	1	1	1	1	0	0	0	0	0	39.3	1	445	GP	2	3	1	1	1	0	0	1	0	0	0	0	1	1	0	0	0	0	1	PARACETAMOL	1	4		1	0	0
1812	1	7	3	3	3	1	1	1	1	1	0	39.1	1	645	GP	2	2	1	1	0	0	1	0	0	0	1	0	1						1	PARACETAMOL	1	4		1	0	0
1813	1	4	3	2	2	0	1	1	0	0	0	39	1	69	GP	1	1	1	1	1	0	1	0	0	0	0	0	1	0	0	1	0	0	1	PARACETAMOL	1	3		1	0	0
1814	4	6	3	1	1	1	0	0	1	1	0	38.5	1	644	GP	2	1	1	1	0	0	0	0	0	0	1	0	0	0	0	0	0	0	1	PARACETAMOL	3	4		0	1	0
1815	1	7	1	3	3	0	0	0	0	1	0	38	1	625	GP	1	3	0	1	0	0	0	0	0	0	1	0	1	0	1	0	0	0	1	ACIDE NIFLUMIQUE	3	2		1	0	0
1816	1	4	3	2	1	1	0	0	1	1	0	39	1	1396	GP	1	3	1	1	1	0	0	0	0	1	1	0	0	0	0	0	0	0	1	IBUPROFENE	3	4		1	0	0
1817	1	5	3	2	1	1	0	0	0	0	0	38.9	1	390	GP	1	2	1	1	0	1	0	0	0	0	0	0	0	0	0	0	0	0	1	IBUPROFENE	3	3		1	0	0
1818	1	4	2	3	3	0	0	0	1	1	0		1	411	GP	2	2	1	1	0	0	0	0	0	0	1	0	1	1	0	1	0	0	1	IBUPROFENE	1	3		1	0	0
1819	4	6	3	1	1	1	0	0	0	0	0	38.2	1	1449	GP	2	3	0	1	0	0	1	0	0	0	0	0	1	1	0	1	0	0	0					1	0	0
1820	1	2	3	3	2	0	0	0	1	1	0	38.9	1	811	GP	2	3	1	1	1	0	0	0	0	0	1	0	1	0	0	0	0	1	1	PARACETAMOL	3			0	1	0
1821	1	5	3	2	1	1	0	0	0	0	0	38.5	1	315	GP	1	1	1	1	1	1	0	0	0	0	0	0	0	0	0	0	0	0	1	PARACETAMOL	1	3		1	0	0
1822	4	2	4	2	1	0	0	0	0	0	0	39	1	1379	GP	2	3	1	1	0	1	0	0	0	0	0	0	1	0	0	1	0	0	1	PARACETAMOL	3	4		1	1	0
1823	1	5	3	3	3	1	0	0	0	1	0	39.2	1	1423	GP	0	2	1	1	0	0	0	0	0	0	1	0	1	1	0	0	0	0	1	IBUPROFENE	3	4		0	1	0
1824	1	7	3	2	1	1	0	0	0	0	0	39	1	1318	GP	1	2	1	1	1	0	0	0	0	0	1	0	0	0	0	0	0	0	1	PARACETAMOL	3	4		1	0	0
1825	1	7	2	3	1	1	0	0	0	0	0	39	1	398	GP	0	1	0	0	0	0	0	0	0	0	0	0	1						1	PARACETAMOL	3	3		1	0	0
1826	1	4	2	1	1	0	0	0	0	0	0	39.5	1	366	GP	0	1	1	1	0	1	0	0	0	0	0	0	1	1	0	1	0	0	1	PARACETAMOL	3	4		1	0	0
1827	1	7	4	3	3	1	0	0	1	1	0	40	1	1346	GP	0	1	1	1	0	0	0	0	0	0	0	0	0	0	0	0	0	0	1	PARACETAMOL	1	4		1	0	0
1828	1	7	4	3	3	1	0	0	0	0	0	39	1	364	GP	2	1	1	1	0	0	0	1	0	0	0	0	0	0	0	0	0	0	1	PARACETAMOL	3	3		1	0	0
1829	1	4	3	2	1	1	0	0	1	1	0	39.7	1	1310	GP	0	2	1	1	0	0	0	0	0	0	1	0	0	0	0	0	0	0	1	PARACETAMOL	3			0	0	0
1830	1	4	1	2	2	0	0	0	1	1	0	39.5	1	176	GP	0	1	1	1	1	0	0	0	0	0	1	0	1	0	0	1	0	0	1	PARACETAMOL	3	4		1	0	0
1831	1	4	2	3	3	1	0	0	1	0	0	38.5	1	1452	GP	2	2	0	0	0	0	0	0	0	0	1	0	0	0	0	0	0	0	1	IBUPROFENE	3	3		1	0	0
1832	1	4	2	2	1	1	0	0	0	0	0	38.8	1	536	GP	1	2	1	1	0	0	0	0	0	0	1	0	0	0	0	0	0	0	1	PARACETAMOL	1	3		1	0	0
1833	4	6	4	3	1	1	0	1	0	0	0	38.5	0	632	GP	0	3	0	1	0	1	0	0	0	0	0	0	1	1	0	1	0	0	1	PARACETAMOL	3	4		1	0	0
1834	1	7	2	3	3	1	0	0	0	1	0	38.4	1	757	GP	1	1	1	1	0	0	0	0	0	1	0	0	0	0	0	0	0	0	1	PARACETAMOL	3	4		1	0	0
1835	1	1	1	2	1	1	0	1	0	1	0		1	158	GP	2	3	1	1	0	0	0	0	0	0	1	0	1	1	0	0	0	1	1	PARACETAMOL	1	4		1	0	0
1836	1	4	1	2	2	1	0	0	0	0	0	38.9	1	314	GP	0	1	1	1	0	0	0	1	0	0	0	0	0	0	0	0	0	0	1	PARACETAMOL	1			1	0	0
1837	4	6	4	3	2	1	1	0	0	0	0	37.9	1	374	GP	0	1	0	0	0	0	1	0	0	0	0	0	0	0	0	0	0	0	1	PARACETAMOL	1	3		1	0	0
1838	2	5	3	3	2	1	0	0	1	0	0	38.8	1	1339	GP	0	3	1	1	0	0	0	0	0	0	1	0	0	0	0	0	0	0	1	IBUPROFENE	3	4		0	0	1
1839	3	4	2	3	2	1	0	0	1	1	0	38.8	1	1492	GP	2	2	1	1	1	1	0	0	0	0	0	0	0	0	0	0	0	0	1	PARACETAMOL	3			1	0	0
1840	1	4	2	2	1	1	1	0	0	1	0	40	0	407	GP	1	1	1	1	1	0	0	0	0	0	1	0	1	1	0	0	0	0	1	PARACETAMOL	3	4		1	0	0
1841	1	4	1	2	2	0	0	0	1	1	0	38.3	1	406	GP	0	2	1	1	0	0	0	0	0	0	1	0	1						1	PARACETAMOL	1	4		1	0	0
1842	1	4	4	1	1	1	0	0	0	0	0	39	1	687	GP	2	2	1	1	0	0	0	0	0	1	0	0	1	1	0	1	0	0	1	PARACETAMOL	3	3		1	0	0
1843	1	3	3	2	2	1	0	0	1	1	0	39	0	378	GP	2	2	1	1	0	0	0	0	0	0	1	0	1	0	0	0	1	0	1	PARACETAMOL	1	4		1	0	0
1844	1	4	1	1	1	0	0	0	0	0	0	39.04	1	416	GP	2	3	0	1	0	0	0	0	1	0	0	0	1	1	0	0	0	0	1	IBUPROFENE	1	3		0	1	0
1845	1	1	1	2	2	1	0	0	0	0	0	38	0	104	GP	0	2	0	0	1	0	0	0	0	1	0	0	0	0	0	0	0	0	1	PARACETAMOL	3	4		0	0	0
1846	2	5	3	1	1	0	0	0	0	0	0	39.7	1	610	GP	1	1	1	1	0	0	0	1	0	0	0	0	1	0	0	1	0	0	1	IBUPROFENE	3			0	0	1
1847	1	3		3	3	1	0	0	1	1	0		0	192	GP	0	1	1	0	0	0	0	0	0	0	1	0	1	1	0	1	1	0	1	PARACETAMOL	3	3		1	0	0
1848	1	4	3	2	2	1	0	0	0	1	0	39.2	1	111	GP	2	1	1	1	0	1	0	0	0	0	0	0	0	0	0	0	0	0	1	IBUPROFENE	3	3		1	0	0
1849	1	4	3	3	2	1	0	0	1	0	0	38.4	1	115	GP	1	3	0	1	1	0	0	1	0	0	0	0	1	1	0	0	0	0	1	PARACETAMOL	3	3		1	0	0
1850	1	7	3	2	1	1	0	0	0	1	0	39	1	1457	GP	0	1	1	1	0	0	0	0	0	1	1	0	0	0	0	0	0	0	1	PARACETAMOL	3	4		1	0	0
1851	1	7	3	3	2	1	0	0	0	1	0	38.5	0	534	GP	1	1	0	0	0	0	0	1	0	0	0	0	0	0	0	0	0	0	1	PARACETAMOL	3	4		1	0	0
1852	1	7	4	3	2	1	1	1	0	0	0	38.9	1	581	GP	2	3	1	1	1	0	1	0	0	0	0	0	1						1	PARACETAMOL	3	4		1	0	0
1853	1	7	4		1	1	1	0	1	0	0	40	1	1369	GP	0	3	1	1	1	0	0	1	0	0	0	0	1	1	0	1	0	1	1	PARACETAMOL	3	4		1	0	0
1854	1	4	2	2	2	1	0	0	0	1	0	38.5	1	1367	GP	2	2	1	0	1	0	0	0	0	1	1	0	0	0	0	0	0	0	1	PARACETAMOL	3	3		1	0	0
1855	1	1	1	1	1	0	0	0	1	0	0	39	1	72	GP		2	1	0	0	0	0	0	0	0	1	0	1	0	0	1	0	0	1	PARACETAMOL	1	4		1	0	0
1856	1	4	1	2	2	1	1	1	0	0	0	38.5	1	617	GP	0	1	1	0	1	0	1	0	0	0	0	0	1	1	0	0	1	0	1	PARACETAMOL	3	3		1	0	0
1857	2	5	3	2	2	1	0	0	0	1	0	39	1	655	GP	0	1	1	1	0	0	0	0	0	1	0	0	1	0	1	0	0	0	1	PARACETAMOL	3			1	0	0
1858	1	5	3	3	3	0	0	0	1	0	0	38.5	1	25	GP	1	3	0	0	0	0	0	0	0	0	0	0	0	0	0	0	0	0	1	IBUPROFENE	3	2		1	0	0
1859	1	4	4	1	1	1	0	0	0	0	0	37.5	1	532	GP	2	1	1	0	0	0	0	0	0	0	1	0	0	0	0	0	0	0	1	PARACETAMOL	1	3		0	0	0
1860	4	7	4	2	2	1	1	0	0	1	0	38.9	1	1462	GP	2	2	0	0	1	0	0	0	0	1	0	0	0	0	0	0	0	0	1	PARACETAMOL	3	3		1	0	0
1861	1	1	1	3	2	0	0	0	1	1	0	39.5	1	96	GP	0	1	0	0	0	0	0	0	0	0	0	0	1	0	1	1	0	0	1	PARACETAMOL	1	4		1	0	0
1862	2	4	2	1	1	1	0	0	1	1	0	39.07	1	396	GP	2	1	1	1	0	0	0	0	0	0	0	0	0	0	0	0	0	0	1	PARACETAMOL	3	4		1	0	0
1863	1	5	3	2	1	1	0	0	1	0	0	38.5	1	1296	GP		1	1	0	1	0	0	0	0	0	1	0	0	0	0	0	0	0	1	PARACETAMOL	3	4		1	0	0
1864	2	1	1	3	3	1	0	0	0	1	0	39.4	1	516	GP	1	3	1	1	0	0	0	0	0	0	1	0	1	1	0	1	0	0	1	PARACETAMOL	3	4		1	0	0
1865	2	4	2	2	2	1	0	0	1	1	0	39.2	1	551	GP	0	2	1	1	0	1	0	0	0	0	0	0	1	1	0	1	0	0	1	PARACETAMOL	3	4		1	0	0
1866	1	4	2	2	1	1	0	0	1	0	0	38.8	1	476	GP	0	2	1	0	1	0	0	0	0	0	1	0	0	0	0	0	0	0	1	PARACETAMOL	1	4		1	0	0
1867	1	1	2	3	3	1	0	0	0	1	0	38.05	1	1489	GP	0	1	1	1	0	1	0	0	0	1	0	0	1	1	1	1	0	0	1	PARACETAMOL	3	4		1	0	0
1868	1	1	1	2	2	1	0	0	0	1	0	38.7	1	410	GP	0	2	1	1	1	0	0	0	0	1	0	0	1	0	0	1	0	0	1	PARACETAMOL	1			1	0	0
1869	1	1	1	3	2	1	0	0	0	0	0	40	1	55	GP	2	1	1	1	0	1	0	0	0	0	0	0	1	0	1	0	0	0	1	PARACETAMOL	1	3		1	0	0
1870	1	7	3	2	1	0	0	0	0	1	0	38.5	1	42	GP	2	3	1	0	0	0	0	0	0	0	1	0	0	0	0	0	0	0	1	IBUPROFENE	1	3		1	0	0
1871	1	1	1	2	2	1	0	1	0	0	0	39.1	1	1515	GP	2	3	1	1	1	0	0	0	0	1	0	0	1	1	1	0	1	0	1	PARACETAMOL	3	4		1	0	0
1872	1	4	2	3	2	0	0	0	1	0	0	40	1	405	GP	1	1	1	1	0	1	0	0	0	0	0	0							0					0	0	0
1873	1	1	1	1	1	1	0	0	0	1	0	39.5	1	402	GP	0	1	1	1	0	0	0	0	0	1	0	0	1	1	0	1	1	0	1	PARACETAMOL	3	4		1	0	0
1874	1	3	2	2	2	0	0	1	0	0	0	39.5	1	1379	GP	2	3	1	1	0	1	0	0	0	0	0	0	1	0	1	1	0	0	1	PARACETAMOL	3	4		1	1	0
1875	2	4	3	2	2	0	0	0	1	1	0	38.5	1	560	GP	0	2	0	1	0	0	0	0	0	0	0	0	1						1	PARACETAMOL	3	4		1	0	0
1876	4	3	4	2	2	1	0	0	1	1	0	39	0	358	GP	2	3	0	0	1	0	0	1	0	0	0	0	1	1	0	0	0	0	1	PARACETAMOL	3	4		1	0	0
1877	1	7	4	3	3	1	0	0	0	0	0		0	147	GP	0	1	1	0	1	1	0	0	0	0	0	0	0	0	0	0	0	0	1	PARACETAMOL	3	3		1	0	0
1878	1	4	3	1	1	0	0	1	0	0	0	38.06	1	19	GP	2	2	1	1	0	0	1	0	0	0	0	0	0	0	0	0	0	0	1	PARACETAMOL	1	3		1	0	0
1879	2	1	1	2	1	0	0	0	1	1	0	38.5	1	92	GP	1	1	1	1	0	0	0	0	0	0	0	0	0	0	0	0	0	0	1	PARACETAMOL	3			1	0	0
1880	1	4	4	2	2	1	0	0	0	0	0	38.5	1	262	GP	2	2	1	1	0	1	0	0	0	0	0	0	1	1	0	1	0	0	1	PARACETAMOL	3	3		1	0	0
1881	1	7	1	3	3	0	0	0	0	1	0	38.5	1	120	GP	0	2	1	1	1	0	0	0	0	0	1	0	1	0	1	1	0	0	1	IBUPROFENE	3			1	0	0
1882	1	3	2	1	1	1	1	1	0	0	0		0	1414	GP	1	3	0	0	1	0	1	0	0	0	0	0	1	1	0	1	1	0	1	PARACETAMOL	1	4		1	0	0
1883	1	1	1	2	2	1	0	0	1	0	0	39.2	1	1491	GP	0	2	1	1	1	0	0	0	0	0	0	0	1	1	0	0	0	1	1	PARACETAMOL	1	4		0	1	0
1884	1	4	2	3	2	1	0	0	1	1	0	40	1	1451	GP	0	1	1	0	1	0	0	1	0	0	0	0	1	1	0	0	1	0	1	PARACETAMOL	3	4		1	0	0
1885	2	3	4	1	1	1	0	0	0	0	0	39.5	0	449	GP	1	3	1	1	1	1	0	0	0	0	0	0	0	0	0	0	0	0	1	IBUPROFENE	3			1	0	0
1886	1	7	2	2	1	1	0	0	1	0	0		0	266	GP	0	1	1	0	1	0	0	0	0	0	1	0	0	0	0	0	0	0	1	PARACETAMOL	3	4		1	0	0
1887	2	1	1	1	1	0	0	0	1	1	0	38	1	844	GP	0	2	0	1	0	0	0	0	0	0	1	0	0	0	0	0	0	0	1	PARACETAMOL	2			0	0	0
1888	1	5	4	3	3	1	0	0	1	1	0	38.5	1	769	GP	1	1	1	1	0	1	0	0	0	0	0	0	0	0	0	0	0	0	1	IBUPROFENE	3	3		1	0	0
1889	1	7	2	2	2	0	0	0	1	1	0	38.7	1	795	GP	0	3	1	1	0	0	0	0	0	0	1	0	0	0	0	0	0	0	1	PARACETAMOL	1	4		1	0	0
1890	4	6	4	2	2	1	0	0	0	0	0	38.8	1	694	GP	1	3	1	1	1	0	0	0	0	1	0	0	1	1	0	1	0	0	1	PARACETAMOL	3	4		1	0	0
1891	1	5	4	3	2	0	0	0	1	1	0	40	0	68	GP	1	1	1	0	0	0	0	0	0	0	1	0	1	1	0	1	0	0	1	PARACETAMOL	3	4		1	0	0
1892	1	7	4	1	1	0	0	0	0	0	0	38.5	1	831	GP	0	1	0	1	0	1	0	0	0	0	0	0	1	1	0	1	0	0	1	PARACETAMOL	3			1	0	0
1893	1	4	2	1	1	1	0	0	1	0	0	38.7	0	148	GP	0	2	1	1	1	0	0	0	0	0	1	0	0	0	0	0	0	0	1	PARACETAMOL	3	4		1	0	0
1894	2	1	1	2	2	0	0	1	0	0	0	38.7	1	229	GP	1	3	1	1	1	1	0	0	0	0	0	0	1	1	0	1	1	0	1	PARACETAMOL	3	4		0	1	0
1895	2	1	1	2	2	1	0	0	0	1	0	39	1	189	GP	2	1	1	1	1	0	0	0	0	1	0	0	0	0	0	0	0	0	1	IBUPROFENE	3			1	0	0
1896	1	1	1	2	2	1	1	1	0	0	0	39	1	1370	GP	2	2	1	1	0	0	1	0	0	0	0	0	0	0	0	0	0	0	1	PARACETAMOL	1	4		1	0	0
1897	1	5	3	1	1	1	0	0	1	1	0	39.5	1	208	GP	1	1	0	1	1	0	0	0	0	0	1	0	1	0	0	1	1	0	1	PARACETAMOL	3	4		1	0	0
1898	2	1	2	3	2	1	0	0	0	0	0	38.7	1	125	GP	1	2	1	1	0	0	0	1	0	0	0	0	0	0	0	0	0	0	1	PARACETAMOL	1	4		1	0	0
1899	1	4	4	3	3	1	0	0	1	1	0	39.2	1	806	GP	0	1	0	0	0	0	0	0	0	1	0	0	1	1	1	0	0	0	1	PARACETAMOL	3	3		1	0	0
1900	1	7	3	2	2	0	0	0	1	1	0	39.02	1	440	GP	2	1	0	1	1	0	0	0	0	0	0	0	1	1	0	0	0	0	1	PARACETAMOL	1	4		1	0	0
1901	1	7	4	3	2	1	0	0	0	1	0	38.5	1	523	GP	1	1	1	1	1	0	0	0	0	0	1	0	1	0	1	1	0	0	1	PARACETAMOL	3	4		1	0	0
1902	1	7	4	3	3	1	0	0	0	0	0	38.7	1	75	GP	2	1	0	1	1	0	0	1	0	0	0	0	0	0	0	0	0	0	1	PARACETAMOL	3	4		1	0	0
1903	1	7	2	2	2	1	0	0	1	0	0	38	0	1341	GP	1	1	1	0	0	0	0	0	0	1	0	0	1	1	0	0	0	0	1	PARACETAMOL	3	4		1	0	0
1904	1	4	1	3	3	0	0	0	0	1	0	39.2	1	546	GP	0	3	1	1	0	0	0	1	0	0	0	0	1	1	0	1	0	0	1	IBUPROFENE	1	4		1	0	0
1905	1	4	1	2	1	0	0	0	1	1	0	38.1	1	477	GP	1	1	0	1	0	0	0	0	0	0	1	0	1	1	0	0	0	0	1	PARACETAMOL	3	3		1	0	0
1906	3		4	3	3	1	0	0	0	0	0	39.6	1	743	GP	0	1	1	1	0	1	0	0	0	0	0	0	1						0					1	0	0
1907	1	4	4	1	1	1	0	0	0	1	0	38.4	1	1379	GP	2	3	1	1	0	0	0	0	0	1	0	0	1	0	1	0	0	0	1	PARACETAMOL	3	4		1	1	0
1908	4	7	3	1	1	0	0	0	0	0	0	40.3	1	404	GP	1	1	1	1	1	1	0	0	0	0	0	0	1						0					1	0	0
1909	2	4	2	2	2	1	0	0	0	0	0	39	1	136	GP	0	2	1	1	1	0	0	0	0	0	1	0	0	0	0	0	0	0	1	PARACETAMOL	3	4		1	0	0
1910	1	7	4	2	2	1	0	0	1	1	0		0	88	GP	1	1	1	0	0	0	0	0	0	0	1	0	1	1	0	0	0	0	1	PARACETAMOL	1	4		1	0	0
1911	2	4	1	2	2	1	0	1	0	1	0	38.7	1	87	GP	0	1	0	0	0	0	0	0	0	1	0	0	1	0	1	1	0	0	1	PARACETAMOL	3	3		1	0	0
1912	1	7	4	3	3	1	0	1	0	1	0	39.5	1	87	GP	0	1	1	0	0	0	0	0	0	0	1	0	0	0	0	0	0	0	1	IBUPROFENE	3	3		1	0	0
1913	1	4	4	1	1	0	0	0	0	1	0	38.2	1	514	GP	1	1	1	1	0	0	0	0	0	0	1	0	0	0	0	0	0	0	1	PARACETAMOL	1	3		1	0	1
1914	1	7	1	3	2	1	0	0	1	1	0	38.5	0	1449	GP	2	3	1	1	0	0	0	0	0	0	1	0							1	PARACETAMOL	3	4		1	0	0
1915	1	4	4	3	2	1	0	0	1	1	0	38.6	1	1287	GP	2	2	0	0	0	0	0	0	0	0	1	0	0	0	0	0	0	0	1	PARACETAMOL	3	3		1	0	0
1916	2	3	1	1	1	1	0	0	1	0	0	39.5	1	608	GP	0	1	1	1	0	0	0	0	0	0	0	0	1	1	1	0	0	1	1	PARACETAMOL	3	4		1	0	0
1917	1	7	4	3	3	0	0	0	1	1	0		0	242	GP	0	1	0	0	1	0	0	0	0	0	1	0	1	1	0	1	0	0	1	PARACETAMOL	3	4		1	0	0
1918	1	4	2	2	1	1	0	1	1	1	0	38.3	0	601	GP	0	2	0	0	0	0	0	0	0	0	0	0	1	0	0	0	0	1	1	PARACETAMOL	1	2		1	0	0
1919	1	2	2	1	1	0	1	0	1	1	0	39	1	745	GP	2	3	1	1	0	0	0	0	0	0	1	0	1	0	1	1	0	0	1	PARACETAMOL	3	4		1	0	0
1920	4	4	3	2	1	1	0	0	1	1	0	39.5	1	234	GP	2	3	1	1	0	0	0	0	0	0	1	0	0	0	0	0	0	0	1	PARACETAMOL	1	4		1	0	0
1921	1	1	1	2	2	0	0	0	1	0	0	39	1	677	GP	1	2	1	1	0	0	0	0	0	0	0	0	0	0	0	0	0	0	1	PARACETAMOL	3	4		0	1	0
1922	1	7	4	1	1	1	1	0	0	0	0	38.4	1	596	GP	1	3	1	1	1	0	1	0	0	0	0	0	0	0	0	0	0	0	1	PARACETAMOL	1	4		1	0	0
1923	4	6	1	2	1	1	1	1	0	0	0	39.3	1	620	GP	0	2	1	1	1	0	1	0	0	0	0	0	1	1	0	0	0	0	1	PARACETAMOL	1	4		0	1	0
1924	1	7	4	2	2	1	0	0	0	0	0	38.7	1	1303	GP	1	1	1	1	0	0	0	0	0	0	1	0	1	0	1	0	0	0	1	PARACETAMOL	1	4		1	0	0
1925	1	4	3	2	2	1	1	1	0	0	0	38.5	1	714	GP	2	3	1	1	0	0	1	0	0	0	0	0	1	1	0	0	1	0	1	PARACETAMOL	3	4		1	0	0
1926	1	7	4	1	1	0	0	0	1	0	0		0	293	GP	1	2	0	0	1								1	1	0	1	1	0	1	PARACETAMOL	1	4		1	0	0
1927	1	7	2	3	3	1	0	0	0	1	0	38.7	1	447	GP	1	1	1	0	0	1	0	0	0	0	0	0	0	0	0	0	0	0	1	PARACETAMOL	1	4		1	0	0
1928	1	1	1	2	2	1	0	1	1	0	0	38.6	1	53	GP	1	1	1	1	1	0	0	0	0	0	1	0	0	0	0	0	0	0	1	PARACETAMOL	3	2		1	0	0
1929	2	5	3	2	1	1	0	0	0	0	0		0	1523	GP	1	2	0	0	1	0	0	0	0	0	0	0	0	0	0	0	0	0	1	PARACETAMOL	3			1	0	0
1930	1	4	4	2	1	1	0	0	1	1	0	39.6	1	500	GP	2	2	1	0	1	0	0	0	0	0	1	0	1	1	0	0	1	0	1	PARACETAMOL	3	4		1	0	0
1931	1	4	2	2	1	1	1	1	0	1	0	38.6	0	1463	GP	1	1	1	0	1	0	1	0	0	0	0	0	1	1	0	0	0	0	1	PARACETAMOL	1	4		1	0	0
1932	1	3	2	3	1	1	0	0	0	1	0	38.7	1	1304	GP	0	3	1	1	0	0	0	0	0	0	1	0	0	0	0	0	0	0	1	PARACETAMOL	3	4		1	0	0
1933	2	5	4	1	1	1	1	0	1	0	0	39	1	203	GP	0	1	1	1	1	0	0	0	0	0	1	0	1	1	1	0	0	0	1	PARACETAMOL	3			1	0	0
1934	4	6	4	1	1	1	0	0	0	0	0	38.5	1	561	GP	2	1	0	0	1	0	0	0	0	0	0	0	0	0	0	0	0	0	1	IBUPROFENE	3	4		0	0	0
1935	3		3			1	0	0	1	0	1	39.1	1	1386	GP	0	1	1	1	0	0	0	1	0	0	0	0	0	0	0	0	0	0	1	BETAMETHASONE	3	1		1	0	0
1936	1	5	4	3	3	1	1	1	1	1	0	38.9	1	363	GP	2	2	1	1	1	0	1	0	0	0	0	0	1	1	0	1	0	0	1	PARACETAMOL	1	4		1	0	0
1937	1	1	1	1	1	1	0	0	1	0	0	38.5	1	1420	GP	2	3	1	1	0	1	0	0	0	0	0	0	1	1	0	1	0	0	1	PARACETAMOL	3	4		0	0	0
1938	1	5	4	3	2	1	0	0	0	1	0	38.7	1	577	GP	1	2	1	1	0	0	0	0	0	1	1	0	0	0	0	0	0	0	1	PARACETAMOL	3	3		1	0	0
1939	1	4	2	2	1	0	0	1	0	0	0	38	1	653	GP	0	1	1	1	0	0	1	0	0	0	0	0	0	0	0	0	0	0	1	ACIDE ACETYLSALICYLIQUE	1	4		1	0	0
1940	1	5	3	2	1	1	0	0	0	0	0	38.2	1	89	GP	0	2	0	1	0	1	0	0	0	0	0	0	0	0	0	0	0	0	1	PARACETAMOL	3	4		1	0	0
1941	3	5	3	3	2	1	1	1	0	0	0	38.2	1	304	GP	2	3	0	0	1	0	1	0	0	0	0	0	1	1	0	0	0	0	1	PARACETAMOL	3			0	1	0
1942	1	5	3	3	2	1	1	0	0	1	0	37.08	1	775	GP	2	2	0	0	1	0	0	1	0	0	0	0	0	0	0	0	0	0	1	PARACETAMOL	3	3		1	0	0
1943	3	7	4	1	1	0	0	0	1	0	0	39.7	1	1332	GP	0	1	1	1	0	0	0	0	0	1	0	0	1	0	0	1	0	0	1	PARACETAMOL	3	4		1	0	0
1944	2	1	2	3	3	0	0	0	1	0	0	38.5	1	128	GP	0	3	1	1	0	0	0	0	0	0	0	0	1	0	0	1	1	0	1	PARACETAMOL	3	4		1	0	0
1945	1	4	2	1	1	1	0	0	1	1	0	39	1	1396	GP	1	3	1	1	1	1	0	0	0	0	1	0	0	0	0	0	0	0	1	PARACETAMOL	1	4		1	0	0
1946	1	5	3	1	1	0	0	0	1	1	0	39.2	1	1502	GP	0	1	1	1	1	0	0	0	0	0	1	0	0	0	0	0	0	0	1	IBUPROFENE	1	3		1	0	0
1947	1	7	4	2	2	1	0	1	0	0	0	39.1	1	717	GP	1	2	0	0	1	0	0	0	0	1	0	0	0	0	0	0	0	0	1	PARACETAMOL	3	4		1	0	0
1948	1	1	2	2	2	0	0	0	1	0	0	39	0	311	GP	2	2	0	1	0	0	0	0	0	0	1	0	1	1	1	0	0	0	1	PARACETAMOL	3	3		1	0	0
1949	1	7	3	1	1	0	0	0	1	1	0	39	1	565	GP	2	2	1	1	0	0	0	0	0	0	1	0	0	0	0	0	0	0	0					0	0	0
1950	1	7	3	2	2	1	0	0	1	0	0	38	1	74	GP	1	2	1	1	0	0	0	1	0	0	0	0	0	0	0	0	0	0	1	IBUPROFENE	3	3		1	0	0
1951	1	1	1	2	2	0	1	0	1	1	0	39.5	1	730	GP	0	1	0	1	0	0	1	0	0	0	0	0	1	1	0	1	0	0	1	PARACETAMOL	1	4		1	0	0
1952	1	1	1	2	2	0	0	0	0	1	0	38.2	1	214	GP	0	1	1	1	1	0	0	0	0	0	1	0	1	0	1	0	1	0	1	IBUPROFENE	3	4		1	0	1
1953	2	4	2	1	1	0	0	0	1	1	0	38.5	1	813	GP			1	1	0	0	0	0	0	0	1	0	1	1	0	1	0	0	1	PARACETAMOL	1	4		1	0	0
1954	1	1	1	3	2	1	0	0	1	1	0	38.6	1	720	GP	2	3	1	1	1	0	0	0	0	0	1	0	1	1	0	1	0	0	1	PARACETAMOL	3	4		1	0	0
1955	1	4	4	2	2	0	1	1	0	0	0	38.7	1	552	GP	0	1	1	0	1	0	1	0	0	0	0	0	0	0	0	0	0	0	1	PARACETAMOL	3	3		1	0	0
1956	2	1	1	3	3	1	0	0	0	0	0	38.5	1	1517	GP	1	1	1	1	0								0	0	0	0	0	0	1	IBUPROFENE	1	1		1	0	0
1957	1	4	2	3	3	1	0	0	0	0	0	39.2	1	815	GP	2	3	1	1	0	1	0	0	0	0	0	0	0	0	0	0	0	0	1	PARACETAMOL	3	4		0	0	1
1958	1	7	4	2	1	1	0	0	1	1	0	39.6	1	678	GP	0	1	1	1	0	0	0	0	0	1	0	0	1	1	0	1	1	0	1	PARACETAMOL	3	4		1	1	0
1959	4	4	3	2	2	1	0	0	1	1	0	38.8	1	713	GP	2	2	1	1	0	0	0	0	0	1	1	0	1	1	0	1	0	0	1	IBUPROFENE	3	6		1	0	0
1960	1	4	3	2	1	1	0	0	1	0	0	39.5	1	213	GP	1	3	1	1	0	0	0	0	0	0	1	0	1	1	0	1	0	0	1	PARACETAMOL	3	4		1	0	0
1961	1	5	4	3	3	0	0	0	1	1	1	38.5	0	671	GP	0	3	0	0	0	0	0	1	0	0	0	0	0	0	0	0	0	0	1	IBUPROFENE	3			1	0	0
1962	2	3	1	1	1	0	0	0	0	1	0	39.02	1	351	GP	2	1	1	1	1	0	0	0	0	0	1	0	0	0	0	0	0	0	1	ACIDE ACETYLSALICYLIQUE	3	4		1	0	0
1963	2	4	4	3	2	1	1	1	0	1	0	39	1	702	GP	1	1	1	1	1	0	1	0	0	0	0	0	1	1	1	1	1	1	1	PARACETAMOL	3	4		1	0	1
1964	1	1	1	3	2	1	0	0	0	1	0	39.07	1	186	GP	0	1	1	1	1	1	0	0	0	0	0	0	0	0	0	0	0	0	1	PARACETAMOL	3	4		1	0	0
1965	1	4	3	2	2	0	0	1	0	1	0		0	220	GP	0	2	1	0	0	0	1	0	0	0	1	0	1	1	0	0	0	0	1	PARACETAMOL	3	4		1	0	0
1966	3	4	2	1	1	0	0	0	0	0	0	38.8	1	792	GP	2	1	0	1	0	0	0	1	0	0	0	0	1						1	PARACETAMOL	3	4		1	0	0
1967	1	5	3	3	2	1	0	0	0	1	0		0	1439	GP	1	1	0	0	1	0	0	0	0	1	0	0	1	1	1	1	0	0	1	PARACETAMOL	3	4		1	0	0
1968	1	4	1	1	1	1	0	0	1	1	0	38.6	1	426	GP	1	1	1	1	0	0	0	0	0	0	1	0	1	1	0	1	0	1	1	PARACETAMOL	3	4		1	0	0
1969	1	3	4	3	3	1	0	0	1	0	0	38.2	1	1532	GP	1	1	1	0	0	0	0	0	0	0	0	0	1	0	1	1	0	0	1	PARACETAMOL	3	4		1	0	0
1970	2	4	3	3	2	1	0	0	0	1	0	39.07	1	530	GP	1	2	1	1	1	0	0	0	0	1	0	0	0	0	0	0	0	0	1	PARACETAMOL	2	3		1	0	0
1971	2	1	1	2	1	1	0	0	1	1	0	38.5	1	1487	GP	1	2	0	1	0	0	0	0	0	0	1	0	0	0	0	0	0	0	1	PARACETAMOL	3	4		1	0	0
1972	1	7	4	3	3	1	0	1	0	1	0		0	96	GP	0	1	0	0	0	0	0	0	0	1	0	0	1						1	PARACETAMOL	3	4		1	0	0
1973	1	1	2	2	2	1	0	0	1	1	0	39	1	828	GP	0	1	1	1	0	0	0	0	0	1	1	0	1	1	0	1	0	0	1	PARACETAMOL	3	3		1	0	0
1974	1	7	2	2	1	0	1	1	0	0	0	39	1	730	GP	0	1	0	0	0	0	1	0	0	0	0	0	1	1	0	1	0	0	1	PARACETAMOL	1	3		1	0	0
1975	1	1	1	2	1	1	0	0	1	1	1	38.5	1	1396	GP	1	3	1	1	1	0	0	0	0	1	0	0	0	0	0	0	0	0	1	IBUPROFENE	3	4		1	0	0
1976	2	4	2	2	2	1	0	0	1	0	0	38	1	747	GP	1	2	1	0	1	0	0	0	0	1	0	0	0	0	0	0	0	0	1	PARACETAMOL	3	4		1	0	0
1977	1	2	4	1	1	0	0	0	1	1	1	39	1	852	GP	0	3	0	1	0	0	0	1	0	0	0	0	1	0	0	1	0	0	1	IBUPROFENE	1	3		1	0	0
1978	2	1	1	1	1	1	0	0	0	0	0	39	1	128	GP	0	3	1	1	1	1	0	0	0	0	0	0	0	0	0	0	0	0	1	PARACETAMOL	3	4		1	0	0
1979	2	1	1	2	2	0	0	0	1	0	0	38.7	1	799	GP	0	2	1	1	1	0	0	0	0	0	0	0	1	1	0	1	0	0	1	PARACETAMOL	1	3		1	0	0
1980	1	4	3	2	2	1	0	0	1	1	0	39.4	1	94	GP	1	2	1	0	1	0	0	0	0	0	1	0	1	0	1	0	0	1	1	IBUPROFENE	3	3		1	0	0
1981	1	4	1	2	2	0	1	1	0	1	0	38.4	1	694	GP	1	3	1	1	0	0	1	0	0	0	0	0	1	1	0	0	0	0	1	PARACETAMOL	3	3		1	0	0
1982	3	4	1	2	1	1	0	0	0	1	0	38.8	1	1266	GP	1	1	1	1	0	0	0	0	0	0	1	0	0	0	0	0	0	0	1	PARACETAMOL		4		1	0	0
1983	1	4	1	3	3	1	0	1	0	1	0	39	1	56	GP	0	1	1	1	0	0	0	0	0	0	0	0	0	0	0	0	0	0	1	PARACETAMOL	3	3		1	0	0
1984	4	6	4	2	2	1	0	0	0	0	0	38	1	534	GP	1	1	0	0	0	0	0	0	0	0	1	0	0	0	0	0	0	0	1	PARACETAMOL	3	3		1	0	0
1985	1	4	3	1	1	1	0	0	1	1	0	39	1	333	GP	2	1	1	1	0	1	0	0	0	0	0	0							1	PARACETAMOL	3	3		1	0	0
1986	1	1	1	2	1	0	0	0	1	1	0	39.3	1	661	GP	0	1	1	1	0	0	0	0	0	0	1	0	1	1	0	1	0	0	1	PARACETAMOL	1	4		1	0	0
1987	1	5	4	2	2	0	0	0	1	1	0	38.5	1	104	GP	0	2	0	0	1	0	0	0	0	1	0	0	1	1	0	1	1	0	1	PARACETAMOL	3	4		0	0	1
1988	1	4	2	2	2	0	1	0	0	0	0	39	1	823	GP	1	1	1	1	0	0	0	1	0	0	0	0	1	0	0	0	1	0	1	PARACETAMOL	1	4		1	0	0
1989	1	4	2	3	1	1	0	0	1	0	0	40.6	1	124	GP	0	2	1	1	0	1	0	0	0	0	0	0	1						1	PARACETAMOL	3	4		1	0	0
1990	1	3	1	2	2	0	0	0	1	1	0	39.5	1	1499	GP	0	1	1	1	1	0	0	0	0	0	1	0	1	0	0	1	0	0	1	PARACETAMOL	1	3		1	0	0
1991	1	7	4	3	3	1	0	0	1	1	0	39	1	759	GP	0	1	1	1	0	0	0	0	0	0	1	0	0	0	0	0	0	0	1	PARACETAMOL	3	4		1	0	0
1992	1	4	3	3	3	1	0	0	1	1	0	38.8	1	1427	GP	2	2	1	1	1	0	0	0	0	0	1	0	1	0	0	0	1	0	1	PARACETAMOL	3	4		1	0	0
1993	2	4	3	1	1	1	0	1	1	1	0	38.2	1	1450	GP	2	2	1	0	0	0	0	0	0	0	1	0	1	1	1	0	0	0	1	PARACETAMOL	1	4		1	0	0
1994	1	4	1	2	2	1	0	0	0	0	0	39.1	1	1449	GP	2	3	1	1	1	0	0	0	0	1	0	0	0	0	0	0	0	0	1	IBUPROFENE	3	4		0	0	0
1995	1	3	4	3	3	1	0	0	0	0	0	39	1	786	GP	2	2	0	0	1	1	0	0	0	0	0	0	1						1	PARACETAMOL	3	4		0	0	1
1996	1	4	2	3	1	1	0	0	0	0	0	39.5	1	592	GP	1	3	1	1	1	1	0	0	0	0	0	0	1	0	0	1	0	0	1	PARACETAMOL	3	4		1	0	0
1997	2	3	2	3	2	1	0	0	1	0	0	39	1	320	GP	0	1	1	0	0	0	0	0	0	0	1	0	1	1	0	0	0	0	1	PARACETAMOL	1	4		1	0	0
1998	1	7	4	3	3	1	0	0	0	0	0	38.73	1	445	GP	2	3	1	1	1	0	0	0	0	1	0	0	1	1	0	0	0	0	1	PARACETAMOL	3	4		1	0	0
1999	1	4	3	2	2	1	0	0	1	0	0	38.2	0	561	GP	2	1	1	0	1	0	0	0	0	0	1	0	1	0	0	1	0	0	1	PARACETAMOL	3	3		1	0	0
[truncated: 4,597 more rows]
